# Supplementary material for: Single-stranded DNA binding protein Ssbp3 induces differentiation of mouse embryonic stem cells into trophoblast-like cells
Source: Stem Cell Res Ther. 2016 May 28;7:79. doi: 10.1186/s13287-016-0340-1 (PMC4884356; doi:10.1186/s13287-016-0340-1)
Supplement: Additional file 1: Table S1. — Primers used in this study for gene cloning, qRT-PCR, and shRNA targeting sequences. (XLSX 16 kb) [file 13287_2016_340_MOESM1_ESM.xlsx]

## Sheet: Sheet1
Liu Table S1 Primers for gene cloning, qRT-PCR and shRNA targeting sequences
Primers for gene clone
Gene symbol	Primer	Sequence (5'-3')
Ssbp3	Ssbp3-BglII-F	GAAGATCTATGTTTGCCAAAGGCAAAGG
	Ssbp3-NotI-R	ATAGTTTAGCGGCCGCGGTCACACGCTCATCGTCATG
Ssbp3-ΔN	Ssbp3-ΔN-BglII-F	GAAGATCTAGTGCAGCAGCTGCCCCAAGC
	Ssbp3-NotI-R	ATAGTTTAGCGGCCGCGGTCACACGCTCATCGTCATG
Ssbp3-ΔM	Ssbp3-BglII-F	GAAGATCTATGTTTGCCAAAGGCAAAGG
	Ssbp3-ΔM-KpnI-R	CGGGGTACCACCCTGAAAGAAACCTGG
	Ssbp3-ΔM-KpnI-F	CGGGGTACCAACTCAATCCCGTACTCC
	Ssbp3-NotI-R	ATAGTTTAGCGGCCGCGGTCACACGCTCATCGTCATG
Ssbp3-ΔC	Ssbp3-BglII-F	GAAGATCTATGTTTGCCAAAGGCAAAGG
	Ssbp3-ΔC-NotI-R	ATAGTTTAGCGGCCGCAGCACTGTTGGGATTGGGCCAG
Cdx2	Cdx2-BglII-F	GGAAGATCTCTCGCCACCATGTAC
	Cdx2-XhoI-R	CCGCTCGAGGGGTCACTGGGT
qRT-PCR primers
Gene symbol	Primer	Sequence (5'-3')
GAPDH	GAPDH F	GTCGTGGAGTCTACTGGTGTC
	GAPDH R	GAGCCCTTCCACAATGCCAAA
28S	28S F	AGCAGCCGACTTAGAACTGG
	28S R	TAGGGACAGTGGGAATCTCG
Ssbp3	Ssbp3 F	ACATCACACTGGGTGAACCG
	Ssbp3 R	CTCCGGGCATCCCATCATT
Oct4	Oct4 F	ATGGCATACTGTGGACCTCA
	Oct4 R	AGCAGCTTGGCAAACTGTTC
Sox2	Sox2 F	CGAGATAAACATGGCAATCAAATG
	Sox2 R	AACGTTTGCCTTAAACAAGACCAC
Nanog	Nanog F	CTCATCAATGCCTGCAGTTTTTCA
	Nanog R	CTCCTCAGGGCCCTTGTCAGC
Rex1	Rex1 F	ACGAGGTGAGTTTTCCGAAC
	Rex1 R	CCTCTGTCTTCTCTTGCTTC
Gata4	Gata4 F	CATCAAATCGCAGCCT
	Gata4 R	AAGCAAGCTAGAGTCCT
Gata6	Gata6 F	ACCATCACCCGACCTACTCG
	Gata6 R	CGACAGGTCCTCCAACAGGT
Sox7	Sox7 F	CAAGGATGAGAGGAAACGTCTG
	Sox7 R	TCATCCACATAGGGTCTCTTCTG
Sox17	Sox17 F	CACAACGCAGAGCTAAGCAA
	Sox17 R	CGCTTCTCTGCCAAGGTC
Ihh	Ihh F	ACGTGCATTGCTCTGTCAAGT
	Ihh R	CTGGAAAGCTCTCAGCCGGTT
Dab2	Dab2 F	GGCAACAGGCTGAACCATTAGT
	Dab2 R	TTGGTGTCGATTTCAGAGTTTAGAT
T	T F	ATCACCAGCCACTGCTTTC
	T R	CCATTACATCTTTGTGGTCGTTTC
Bmp4	Bmp4 F	GAGGAGTTTCCATCACGAAGA
	Bmp4 R	GCTCTGCCGAGGAGATCA
Mixl1	Mixl1 F	ACGCAGTGCTTTCCAAACC
	Mixl1 R	CCCGCAAGTGGATGTCTGG
Fgf5	Fgf5 F	AAGTAGCGCGACGTTTTCTTC
	Fgf5 R	CTGGAAACTGCTATGTTCCGAG
Nestin	Nestin F	TGAGGGTCAGGTGGTTCTG
	Nestin R	AGAGCAGGGAGGGACATTC
Pax6	Pax6 F	GTTCCCTGTCCTGTGGACTC
	Pax6 R	ACCGCCCTTGGTTAAAGTCT
Cdx2	Cdx2 F	CGAGCCCTTGAGTCCTGTGA
	Cdx2 R	AACCCCAGGGACAGAACCA
Gata3	Gata3 F	CGGGTTCGGATGTAAGTCGA
	Gata3 R	GTAGAGGTTGCCCCGCAGT
Elf5	Elf5 F	ATGTTGGACTCCGTAACCCAT
	Elf5 R	GCAGGGTAGTAGTCTTCATTGCT
Dlx3	Dlx3 F	GGGGATCCTATAGGCAGTACG
	Dlx3 R	CCTCTTTCACCGACACTGG
Hand1	Hand1 F	GCCAAGGATGCACAAGCA
	Hand1 R	GGGCTGCTGAGGCAACTC
Esx1	Esx1 F	CTAACCCCAACCCCAACC
	Esx1 R	TTCTTGACAGGTAATGCGTGA
Psx1	Psx1 F	GAATTGGTTTCGGATGAGGA
	Psx1 R	GTGGCTCAGAAGAAGCCATC
Krt7	Krt7 F	AGGAGATCAACCGACGCAC
	Krt7 R	GTCTCGTGAAGGGTCTTGAGG
Krt8	Krt8 F	AGTTCGCCTCCTTCATTGAC
	Krt8 R	GCTGCAACAGGCTCCACT
Krt18	Krt18 F	AGATGACACCAACATCACAAGG
	Krt18 R	TCCAGACCTTGGACTTCCTC
Ets2	Ets2 F	CAGATGATCAAAGAGAACCAAG
	Ets2 R	GAAGCCTAATGTATTGCTGTTG
Mash2	Mash2 F	GGGATCTGCACTCGAGGATTT
	Mash2 R	CGTCCATCAAGCTTGCATTCA
Egfr	Egfr F	GCCATCTGGGCCAAAGATACC
	Egfr R	GTCTTCGCATGAATAGGCCAAT
Mdfi	Mdfi F	GCACAACTCAGTGGAACAGC
	Mdfi R	TGGTTTCTTGTTATTGCTTTGCG
Cdh3	Cdh3 F	GCCAGGACTCTGAAGTTTGC
	Cdh3 R	CAAGTTCAAGCCCTGAGAGG
Pl-1	Pl-1 F	TCAGGCTCCGCAGGAATG
	Pl-1 R	GGCAGTTGGTTTGGAGGACAC
Gadd45b	Gadd45b F	TTGACATCGTCCGGGTATCAG
	Gadd45b R	GTCTCGGGCTTCGGTTGTG
Akt1	Akt1 F	AGAAGAGACGATGGACTTCCG
	Akt1 R	TCAAACTCGTTCATGGTCACAC
Fos	Fos F	CGGGTTTCAACGCCGACTA
	Fos R	TTGGCACTAGAGACGGACAGA
Dusp5	Dusp5 F	GAAGTGCCTACCACGCATCC
	Dusp5 R	TCCGGCGGGAAACATTCAG
Pdgfa	Pdgfa F	GAGGAAGCCGAGATACCCC
	Pdgfa R	TGCTGTGGATCTGACTTCGAG
Dusp14	Dusp14 F	TCGGCCACCCTCTGTATTG
	Dusp14 R	GCTGGCTCTCGTAGTCTATCAG
Jun	Jun F	CCTTCTACGACGATGCCCTC
	Jun R	GGTTCAAGGTCATGCTCTGTTT
Hspa1a	Hspa1a F	TGGTGCAGTCCGACATGAAG
	Hspa1a R	GCTGAGAGTCGTTGAAGTAGGC
Pdgfra	Pdgfra F	ATGAGAGTGAGATCGAAGGCA
	Pdgfra R	CGGCAAGGTATGATGGCAGAG
Flnc	Flnc F	GAAGGCCAACATCCGAGACAA
	Flnc R	AGGGCGAGTAAGGGATCTCAT
Acvrl1	Acvrl1 F	TTCTCCTCACGAGATGAGCAG
	Acvrl1 R	AGTTCCGCGAAGTCATGTCG
Smad6	Smad6 F	CCACTGGATCTGTCCGATTCT
	Smad6 R	GGTCGTACACCGCATAGAGG
Id2	Id2 F	ATGAAAGCCTTCAGTCCGGTG
	Id2 R	AGCAGACTCATCGGGTCGT
Thbs1	Thbs1 F	GTGAGGTTTGTCTTTGGAACCA
	Thbs1 R	GTTGTTGTCAAGGGTAAGAAGGA
Id3	Id3 F	GACGACATGAACCACTGCTAC
	Id3 R	CCTGGCTAAGCTGAGTGCC
Tgfb2	Tgfb2 F	CCATCCCGCCCACTTTCTAC
	Tgfb2 R	TCTGGTTTTCACAACCTTGCT
Bmp2	Bmp2 F	GGGACCCGCTGTCTTCTAGT
	Bmp2 R	TCAACTCAAATTCGCTGAGGAC
21bp shRNA targeting sequence
Gene symbol	shRNA	Sense targeting sequence (5'-3')
control	shNT	CCTAAGGTTAAGTCGCCCTCG
Ssbp3	shSsbp3-976	GGAGGATCAATGCAGAGAATG
	shSsbp3-1304	GCCGGTCTAACTTTCCAATGG
Cdx2	shCdx2-838	GGTGGTGTACACAGACCATCA
Elf5	shElf5-471	GCATCAAGAGTCAAGACTGTC
