# Supplementary material for: Single-stranded DNA binding protein Ssbp3 induces differentiation of mouse embryonic stem cells into trophoblast-like cells
Source: Stem Cell Res Ther. 2016 May 28;7:79. doi: 10.1186/s13287-016-0340-1 (PMC4884356; doi:10.1186/s13287-016-0340-1)
Supplement: Additional file 3: Table S2. — Differentially expressed genes induced by Ssbp3. (XLSX 36 kb) [file 13287_2016_340_MOESM3_ESM.xlsx]

## Sheet: Sheet1
Liu Table S2 Differentially expressed genes induced by Ssbp3
Up-regulated genes（980）	Down-regulated genes（900）
Cpm	Fut9
Tacstd2	Lztfl1
Cited1	1700095A21Rik
Cdx2	Ldlrad4
Sprr2a1 /// Sprr2a2	Gm13139
Egr3	Cnpy1
Hoxd10	Scg5
Krt8	Tmem2
Igf2	AI746446
Sorbs2	Cox16
Mal	Gng2
Krt7	Znf41-ps
Tnnt3	Shisa2
Cyp26a1	Gm21283
Pde10a	Pot1a
Plac1	Zfp945
Cldn3	Rbl1
Elf5	Neurod1
Myl9	Lcorl
Tagln	4930451G09Rik
3830417A13Rik	2610305D13Rik /// LOC101056584
Hoxa10	Kcnq1ot1
Krt18	Spock1
Cryab	Gm16233
Gata3	Ms4a1
Cyr61	Dtna
Gabra1	Ccdc30
2900002K06Rik	Sfpq
H19	B130052P14Rik
Fosl2	Zfml
1810011O10Rik	Cacna2d1
Rhox6	Vcan
Foxd1	Gm7072
Plau	Dab1
Hoxa11as	Ccdc85a
Tmprss2	Lpar4
Csf1	Krtap9-3
Grp	1700034H15Rik
Ppbp	Lrig3
Pmp22	Zfp781
Hoxa9	Zfp820
0610040B09Rik	Gm4924
Skor1	Prlr
Ins2	Gm21710 /// Gpatch2
Bmp8b	Cdc73
Sprr2a1 /// Sprr2a2 /// Sprr2a3	Plekha1
Cxcl14	Smc2
Rtp4	Gm13152
Hoxd9	Trove2
Exoc3l4	B230205o20rik
Erap1	Aim2
Cxcl10	Enox1
Ubc	Mybl1
Ssbp3	Uty
St3gal1	Enpp3
Chi3l1	Malat1 /// Ramp2
Hspa1b	Lefty2
Hoxb7 /// Hoxb8	Yes1
Msx2	Tlr7
Bgn	Adam23
Bhmt	Zc3h6
Vnn1	4930502M04Rik
Parva	Frem2
Gpr124	Elavl2
Hoxb13	Hnrnpd
Krt20	Serbp1
Dkk1	Gm13152 /// Gm13212
Igf2as	Osbpl6
Anxa1	Trim36
Cyp24a1	Gm5595
Cebpa	Lnp
Fabp4	Calca
Bmp2	D7Ertd715e
Dmkn	Ttc29
Krt19	G2e3
Mbnl3	Srpk2
Sept4	Zeb2
Lor	Lrrc34
AI314180	9330199F22Rik
Flnc	Ttc14
Pparg	Aass
Asb13	Caps2
Glipr1	Rmdn1
Acta2	Col6a4
Dlx3	Neb
4932442L08Rik	Tmem215
Morc4	Gm13242 /// Rex2 /// Zfp600
Hoxa5	Gna14
Pdgfra	Bnc2
Tspan12	Epha7
Vasn	Txlnb
Msx1	Trim33
Alcam	Slc1a3
Col4a1	Zfp930
Gm14005	BB182297
Fbp2	4930448D08Rik
4933411G06Rik	Sall1
Anxa2	Chd9
Phlda1	Ttc3
2810047C21Rik1 /// Gm3912	Zmat4
Jun	1110006E14Rik
Ptx3	Ccdc173
Tinagl1	Tiparp
Sost	Gm2381
Hoxd1	Fam49a
Hoxa11	Gdf10
Gpr50	Pcmtd1
Dmgdh	Npepps
Lypd6	Trps1
Ccl5	Acss1
Id3	Meiob
Ccl2	Arhgap5
Gprc5c	Atr
Stbd1	Dcun1d1
Nts	Rian
Loxl4	Esco2
Tns4	6330403M23Rik /// Pura
Gsn	Ppp3cb
Ptges	Slc18a2
Ets1	Metap2
Nedd9	D5Ertd798e
Mmp9	1810013L24Rik
Agpat9	Pura
Calcoco2 /// LOC100505237	Arsg
Rhob	Micu3
Adm	Jmjd1c
Crispld2	Runx1t1
Ctso	Zfp292
Bnc1	Lrrcc1
Foxf1	Slc27a2
Klhdc8a	Zfp518a
Sbsn	Dzip3
Zfp503	Tex15
Serpine1	Gm3134
Igfbp6	Rif1
Gata6	Fam109b
Clu	Dmc1
Foxa2	Malat1
Bmp1	Zfp960 /// Zfp97
Itprip	Rimklb
Krtap17-1	Dpys
Aldh1a2	Cenpk
Cldn7	5830428H23Rik
Col4a2	Ankrd12
Slc25a24	Meg3
Cd82	Lst1
Efna1	Chic1
Sh3bp5	Ccdc18
Itpripl2	Zfp398
Cdc42ep1	Gm10047
Chst1	U2surp
LOC269472	Ppm1e
Dlx2	Mapre1
Mex3b	Apc
Cbx4	8430401P03Rik
Pea15a	Ccdc141
Myl3	Asf1a
AF529169	Armcx4
Lhfpl2	1700019A02Rik
Sct	Myo5a
4632428N05Rik	AI503316
Saa3	Zfp119b
AU015836	AU041133
Wt1	Prdm1
AU018829	Yod1
Rhox9	Ptbp2
Acta1	Dnah7a
Lxn	4930452B06Rik
Krtdap	Kif18a
Fam101b	Hsp90aa1
Hoxb6	Prdm5
Hpcal4	Nus1
Ptf1a	A730059M13Rik
Tpm2	Tra2b
Anxa3	Zfp51
Dusp5	Ahnak2 /// LOC101055828
Ccnd2	Lin7c
Lhx5	Pde7a
Mmp15	Olfr480
Sox17	Zcchc11
Id2	Rictor
Prss23	Qser1
Prickle1	2900009J20Rik
Lrriq3	Suco
Gata2	Smarca1
Ascl2	Rbm44
Amy2a1	Ube2v2
Chst5	Prrg1
Gm715	Snd1
Gm9706 /// Isg15	Slc25a36
2700099C18Rik	Zfp40
Hoxa1	Plaa
Bhmt2	Rapgef6
Igfbp5	Ina
Papss2	Klf12
Ly6a	Atp12a
Csrp1	Tet1
Tgm2	Pcm1
Phox2b	Ak1
Hoxc8	Dmd
Ldoc1	Hook1
Spic	Gm14680 /// Sms
Mgll	Myb
Pald1 /// Thbs1	Zdhhc6
Oaf	Armcx3
Lats2	Amn1
Gab2	Gli1
Lbx1	Socs2
8030411F24Rik	Scml2
Fam57a	Zfp944
Htr1d	Smc1a
Rhobtb1	2210039B01Rik
Cdkn1c	Vps13a
Irx3	Sh3bgrl
Gm9866	0610010B08Rik /// Gm14308
Plat	Tpp2
Stard10	C8g
Frmpd1	2610021A01Rik
Errfi1	Lifr
Nfkbie	2210418O10Rik /// Gm6182
4930422C21Rik	Slc7a11
Meis2	Esf1
Tnfaip2	Ccnt2
LOC100047518	A530054K11Rik
Hoxd13	Epsti1
Hivep2	AW556556
Mlec	Vmn2r26
Igfbp4	Atrx
Mnx1	Kif20b
Fhl2	Cops2
Alx3	Nrbp2
Arl4c	Ddx3y
Tlx1	Pla2g4a
Atg16l2	Aldh1l2
S100a8	4930467D19Rik
Arg2	Tcea3
Rsad2	Ccdc88a
2510009E07Rik	Plcb4
Nt5e	Atp13a2
Marveld2	Per3
Efnb1	Nphs1
Fzd2	4930412D23Rik
9230110I02Rik	Pnn
D8Ertd82e	Dnah7b /// Dnah7c
Fcgr3	Efcab2
Pth1r	BC005561
4933425D22Rik	Hnrnpr
Smyd1	Zbtb41
Pla2g7	Trim2
Trim43a	Dnah8
Mogat2	Srsf10
Cdh10	Gnaq
Hmga2	Usp9x
Hspa1a	Cenpe
Tpm1	Grin2c
Hoxc10	Usp15
Ccdc177	2810039B14Rik
Lipg	5830453K13Rik
S100a6	Glod5
Lcp1	Shcbp1l
Tbx20	Foxp1
Sgpp2	Gstm6
Fam211a	Ncam1
Eif4e3	1700097N02Rik
Bcor	Sntg2
Ano1	Nbeal1
Dusp14	Steap2
Rnf128	Trim66
Zmiz1	Zfp819
Sim2	Pax6
Tmcc3	Stk3
Fos	4632404H12Rik
Smad6	Ralgps2
Hpgd	BC002059
Timp2	Rex2
Card10	Rai14
Irf2	Slmap
Fbp1	Elavl3
Rasl11a	Zdbf2
9130023H24Rik	6330564D18Rik
Wnt7b	Raph1
Snx33	Pias1
Clcn5	Kcnt2
Cidea	Cd80
Acvrl1	D10Ertd761e
LOC101056514	Usp44
Thbs1	Nampt
Pxdc1	Eml5
Fxyd3	Pabpc4l
2900008C10Rik	Rmi1
Foxc2	Twistnb
LOC100044656	1700123I01Rik
Map3k5	Pou4f1
Unc5b	Zfp229
Gpnmb	D630037F22Rik
Dhrs3	Eef1g /// LOC101055956
Epyc	4930526L06Rik
Tanc2	Pcf11
Pdgfrb	Spopl
Plaur	Tcf4
Foxc1	Cnksr2
Vamp8	Prss53
Ar	Ubr3
Parm1	Crisp1
Vav3	Zfp2
Gcm1	Rock1
Six6	B230337E12Rik
Dusp8	Dido1
Dpf3	Zfp961
BC048679	Grik2
Slc13a3	D930001B02
Chst14	Bicd1
Myzap	Cep290
Cd8a	Sacs
Lhx2	Hmgn5
Sparc	Mtcp1
Vstm5	Zfp708
1600029D21Rik	Fam13c
Pdgfrl	Diap2
Scamp1	Gm17066 /// Rbm26
Cdcp1	Tial1
Hist1h3b	Arhgap12
Lgals1	Celf4
Cyp4f16	Slc9b1
Entpd5	Bcar3
Acpp	Matn2
Krt4	Cdadc1
2610034B18Rik	AA987161
Rab20	Tmtc3
Fst	Tmem74
Car4	Snrnp48
Dynll2	Slc25a12
Dab2	Zfp932
Tnnc1	Map2
Pogk	Nufip2
Pyy	Smc5
Rarb	C230091D08Rik
Serpinh1	Enah
Six2	Sclt1
Pcdh1	2410007B07Rik
Emp1	Mpp6
4933412E12Rik	Gm10921 /// Gm10922
Csf1r	Pggt1b
Slc46a1	LOC100861853 /// Luc7l2
Ctgf	Ssr1
Nfil3	Casp3
Tshz1	Ccdc47
Slc2a12	Rasgrp2
Nfatc1	ND5
Prss8	Tex21
Cnn2	Tmsb10
Scin	Mroh4
Mboat1	Zcchc7
Tes	Phf20l1
Scd1	Exoc6b
Slco2a1	Golga4
Ldlrap1	Tsx
Ppp1r36	Zic3
Abcb9	Arid4b
Zic1	Stag2
Gm22	Psip1
Psors1c2	1810022K09Rik
Zxdb	Dnajc6
Serpinb1b	Ccdc39
Il33	Thoc2
Kalrn	Uba6
Ndrg1	Nexn
Amot	B930098A02Rik /// Chic2
Lcn2	Ppp4r1l-ps
4933402E13Rik	Ddx46
AA511254	Syncrip
Hoxd8	Tardbp
Neurog3	Cwf19l2
Krt79	Kcnu1
Slc45a3	Spta1
Lhx9	Plk5
Arhgef5	Elovl7
Apobr	Syt4
Tnfrsf12a	BC030308
Crtc3	4632427E13Rik
Prkar1b	Braf
Lgals6	Pkhd1
Letmd1	2610027H17Rik
Hoxb3	Ywhag
LOC100047518 /// Tax1bp3	Klk1
Fbxo21	Rassf2
Edn1	AI503301 /// Luc7l3
Eomes	AU021128
Sun2	Kcnc3
H2-T10 /// H2-T22 /// H2-T9	Fbxo30
Foxq1	Naa15
Timp3	Tra2a
AI661453	Atp11c
Ccdc28b	Adc
Prr15	AW552889
Efnb2	Huwe1
Tex19.1	Gm13247 /// Gm21082
Gm19648	Fra10ac1
Tmem37	Prune2
Usp17la	Ccnc
Slc35b2	4933414I06Rik
Elovl1	Gm2808 /// Tulp4
Nuak1	Zfp936
Slc6a14	Ebf1
Ubash3b	4932438A13Rik
Nrk	Asxl2
Sft2d2	Pfkp
Neurog2	Kbtbd8
Tbx4	Fam162a
Lrrc8c	Zfp759
Ehd2	Cds1
1600014K23Rik	Gm5085
Fam19a2	Prkar2b
Aicda	Atad5
Aqp7	Iws1
Adcy5	Slk
Hif1an	Ppig
Akt1	Top2b
Crygb /// Crygc	Rnf138
H2-K1	Zfp420
Wnt5a	Prmt3
Pdlim7	Mcg1038069 /// Ube2n
Cdx1	Rfx3
Ier5	Zfp68
Neurl1b	Far1
9430027B09Rik	Rnf180
Cda	Fnip1
Zfhx2as	Klhl24
Aph1b	Gm12942 /// Zmym6
Plin2	B3gntl1
Adat3 /// Scamp4	Hltf
Tpm3	Gm11223 /// Stmn1
Calcrl	Gm550
Rbm46	Flywch2
Kctd14	Cpeb2
Esrp2	Pdp1
Hand1	Fgd4
0610010K14Rik /// Rnasek	Cpsf6
Cxcr7	Gm3417 /// Gm3448 /// Tcte3
Gm7969	Hells
Tmem200a	Fkbp15
Gfpt1	Ubxn2b
Siah2	Igf1
Cdhr5	Fam175a
Surf4	Tomm70a
Alppl2	Morn1
Nipal3	Cep70
Bin1	Gstt2
2210409E12Rik /// Coil	Gpi1
Kctd10	Zfp273 /// Zfp85-rs1
Dusp9	Ly75
2210409E12Rik	Ttc9
Gng12	Utp18
Proser2	March5
Zfp672	Simc1
Wdr1	Neat1
Cxcr4	Fam160a2
Gm11545	E230008J23Rik
Tnfaip3	Ogfrl1
Gadd45b	Mga
Cald1	Lrrc2
Stox1	AI987944
Vgll3	Pdcl2
Cxcr3	Crebrf
Mob3a	Zfp182
Gm17748 /// Ppih	Calcoco1
AF067061	Mphosph8
Cdc42se1	Camk1d
Cxcl16	Rb1cc1
Kazald1	Clasp2
Brap	Sp4
Aim1	Tatdn1
Ahdc1	Chek1
Ctdspl	3110052M02Rik
Gne	Ccm2l
Tpbg	Kank3
Dlgap1	2610044O15Rik8
Vopp1	AU016916
Pld2	Mtss1
2610002J02Rik	Matn3
Zyx	Prpf38a
Slc7a9	Sox12
Pcgf5	2410124H12Rik
Hist1h1c	Reps2
Gm16136	Hspb11
Cpa4	Cd84
Osmr	Plxdc2
Zdhhc14	Plxnc1
Dysf	Adck3
Ceacam10	Fam126b
Ms4a4d	Arl14ep
Foxa1	Ccdc38
Synpo2l	AW493563
Smad3	Kif21a
Pgd	Tcl1
Suv39h1	Zfp606
Cd44	Efcab7
H2-D1 /// H2-K1 /// LOC101056305	E130112N10Rik
Ccno	Psma8
Spsb4	5033415L01Rik
Med12l	Sike1
Bad	9430069I07Rik
Dgat2	Jag1
Phldb2	Trh
3110040M04Rik	Pten
Gpatch3	Irs1
Afap1	Slc47a1
Ston2	Nedd4l
Lrpap1	A230050P20Rik
Maged1	Kif5b
Col1a2	Slc16a4
Pard6b	Nipa1
Serpinb9	Hectd2
9930013L23Rik	Fam110b
AI662270	Rp2h
Tnc	Armc1
Unc45a	Zfp959
Zmynd8	Gtpbp10
Zfand3	Hspa9
Rnf217	Akap9
Rnf182	2610201A13Rik
Tapbp	A830021K08Rik
Tubb6	2810474O19Rik
Pou4f2	Cdk7
Cldn10	Utrn
Mmgt2	Pyroxd1
Six3	Gas5
Meis1	A130009I22Rik
Eme2	Pgap1
Arap3	Pga5
Itgav	Dmxl1
Lamb1	Kcnj15
Mid2	C230081A13Rik
C2cd4b	Slco4c1
Rnd1	Wwp1
Rbp1	Gspt1
Oat	Pcdhb7
St7	Gm6712
Bag3	4930573C08Rik
Sh3pxd2b	Ttpa
Podxl	Tmem30a
Tmem45b	Bod1l
Pdlim2	4930426D05Rik
Gal3st4 /// Gpc2	Pdgfb
8430419L09Rik	Pdk1
Rhod	Strbp
Phc2	D830012I24Rik
Agxt2l2	Chd1
Dnajc5	Fam196b
Sgcb	Brca2
Mbd5	Stam
Pknox2	St8sia6
Slamf6	Yme1l1
She	Rnf152
L3mbtl3	Il6st
Cxcl12	Krr1
Lhfp	1810026B05Rik /// Chd2
Slc18b1	Ptprg
Gpc4	Mplkip
D030041H20Rik	Zfp148
Phlda2	Scai
Kirrel	Rps20
Tgfb2	Mylk
Gm1673	Nars2
Pgf	Nr1d2
Ripk4	Zfp942
Nrp1	Klf9
Pramef12	BC028454
Zdhhc2	Abcg1
Spns2	Smc3
Folr1	Sec62
Erbb2	Zfp551
St3gal5	Jhdm1d
Tlcd1	Sub1
Smarcb1	Nipbl
Ovol1	AI314760
Prss54	Rbm25
Bcl2l11	Snapc3
Tead4	Gtf2a1
Zfp771	Ythdf3
Sfmbt2	St3gal3
Dusp10	Luc7l2
Tap1	Kif13b
H2-D1	4633401B06Rik
Atf7	Zfp62
Snx7	4930503L19Rik
Cpvl	Gja1
Kifc3	4930447C04Rik
Fgfr4	Mis18bp1
Frzb	Zic5
Wnt11	Acsl1
Aco1	Atad2
Ankrd1	Lefty1
Nipal4	Pak2
Eci3	Cyyr1
2200002D01Rik	2310031A07Rik
Mfap5	Zfp938
Ehd1	6720401G13Rik
Slc4a1	Gm10439 /// Gm15080
Gabarapl1	Polr3k
Sdc2	Stag1
Cdkn2a	Map7
Ighmbp2	Nalcn
Ncf1	Slco4a1
Shisa5	Nol8
Gosr2	Ppp4r2
Reep5	Nemf
AI593442	Ssb
Tbca	Mfap3l
1700052K11Rik	1190002N15Rik
Dhh	Ankrd40
Mtmr4	Prpf38b
Jazf1	Rims2
Nmb	Tsc22d2
Nmi	Sycp3
Pnliprp2	Rbm39
Dmrta2	2610005L07Rik
Slc43a3	Erbb2ip
Tcta	Bloc1s4
Efhd2	Setx
Nudt4	Slc25a46
Mafk	Eea1
Scg3	St6galnac3
Ly6c1 /// Ly6c2	9930017N22Rik
Cilp	Sox11
Tmem9b	1700012D14Rik
Cdh3	Alkbh8
Sfi1	Ing3
Runx2	Tmem106b
Agbl3	Zfp563
Ankrd44	Hsbp1l1
Col5a1	Appl1
Lif	Sucla2
Rgs5	1700049G17Rik
2310075K07Rik	Fcho2
Urgcp	Zbtb20
Tmem130	Tlk1
T	Arid4a
Mbp	Bzrap1
F3	Cdk17
Cops6	9230108I15Rik
Tril	Zfp619
Srgn	LOC101056456 /// Wac
Apmap	Sgol2
Irf3	Gm14022
Lmo1	Polr3g
Ube4a	Spag9
Stard8	Pm20d2
Dnajc5b	Mtf2
Ctsh	Gid4
Hmcn1	Hnrpdl
Krt16	Anln
Tbx2	Gm8267
Mybpc1	2610319H10Rik
Pdgfa	Tmtc2
Pqlc2	5830415B17Rik
Rab11fip1	Apoe
Tlcd2	3110073H01Rik
Rbp4	Sfrs18
Cacng5	Ythdc2
6430531B16Rik	Sirt1
Flnb	Nlrp4a
Mmd	Prps2
Snai1	Tax1bp1
Mxd4	Lrch2
Cggbp1	Chrna7
H2-D1 /// H2-L	Fxr1
Gpr85	Ttn
Fbxo32	Ldb3
Znrf1	Hist3h2a
Spesp1	Slc6a15
Mfsd7c	Cul3
Tchh	Ephx2
Gm20767	Dimt1
Eva1b	Supt16
Pdxk	Gm3604
Atp6v0e2	Inca1
Rab32	Nmd3
Gpr4	2310015A10Rik
Sh3kbp1	Stk38
Epb4.1l1	Ap5m1
H2-K1 /// LOC101056305	Cabin1
Sema4c	Elac1
Hipk1	Zfp266
Sdc1	Nr0b1
Rgs16	Mbtps2
Mgat5	Magohb
Sertad1	Nrg4
Gm4850	Ccdc66
Gadd45g	Ccdc167
Glrx	0610010B08Rik /// Gm14308
Rrad	Pdzd4
Tfap2a	Suz12
Gm13102 /// Pramel4 /// Pramel5	Kras
Il10rb	Rev3l
Cd24a	Plxdc1
Trpm6	Txlng
Cx3cl1	Cpsf2
Gm12618 /// Gm3201 /// Gm5445	AU022245
Nxn	5830418K08Rik
1700047I17Rik2 /// Fam177a	Zfp367
Cmtm3	4632434I11Rik
Tpm4	Etl4
Myo1f	Eya1
Tac1	Ccdc112
Egfr	Taf7
Atg2a	Glrb
Erbb3	Zfp120
Trafd1	Psmc6
Elf3	Phip
Smarca2	Ints6
Tmed7	9330156P08Rik
Slc26a4	Zfp955b
Cd200	Phf3
Med29	Bbip1
Cldn6	Pvt1
Limch1	Fubp1
Gm12854 /// Gm5068 /// S100a11	D7Ertd59e
Tspan18	Map1b
Hoxa3	Ranbp2
Slc36a4	Qk
Mmab	Gm14217 /// Rpl5
Tomm40l	Lama3
Serf1	A130004G07Rik
Ilk	Gucy1b3
Dos	Zfp37
Atp11a	Matr3
Usp3	AU015680
Pvr	Aff4
Slc41a3	Acrv1
Pcsk6	2810408B13Rik
Fabp5 /// Gm3601	Nek1
Cpped1	E330020D12Rik
Gjb2	Ccdc19
Atp6v0a1	LOC101056057
Lsp1	Prkag3
Gpsm1	Zfp54
Ier5l	4930509E16Rik
Sertad4	4632415L05Rik
Stx11	Fbxl3
Gm11756	Whsc1l1
Tldc1	Zdhhc21
E330034G19Rik	Rnft2
Gchfr	Rab2b
Hoxb9	Txnip
Crim1	Mphosph10
Eid1	C230076A16Rik
Nat8l	0610037L13Rik
Tmed3	Aspm
Olfm1	Rnf6
Smpd1	Cspg5
Hmgn3	Crebzf
Plekhg3	Snhg11
Rasd1	Ddx10
Palm	Zfp280c
Ifi35	Erlec1
Robo1	Zfp704
Tspan9	Smarcad1
4933403O03Rik	Lrrc48
Shisa4	Rock2
Gm11787 /// Lyn	Amigo1
Creb3	LOC100504779
Gfra1	Ccdc58
LOC101055731	Hnrnpa3
Tmem41b	Zfp397
Tnfaip1	Atp2c1
Tnfsf9	Erf
Eef1d	Ocrl
Dclk3	Rcbtb2
Fermt3	Ctdspl2
Metrnl	Abhd10
Slc25a20	Msi2
Alkbh4	Sycp1
Greb1l	LOC106740 /// Phf10
Lbh	Crmp1
Batf3	1700013H16Rik
Gltpd1	Gm364
Rel	Mgrn1
Ube2m	Eps8
Myadm	Lasp1
Oasl1	Nsun6
Thap7	Ppp1r9a
Atl3	Fam169a
Igf2bp1	Chml
Dsp	Lyrm5
C920025E04Rik /// H2-T23	Zfp770
Gm14057	Ttc7
Rgcc	Slc16a9
Sema7a	Lcor
Ncmap	Otub2
Ikbkg	2610024D14Rik
Ksr1	E430024I08Rik
Fbxw8	C76336
Med14	Lsm1
Rhog	Haus3
Mknk2	Got1l1
Slc9a3r2	Shprh
Lad1	Rev1
8430427H17Rik	Kcnn2
Arfgap2	Map3k9
Gas2l1	Ncrna00085
Lrp2	Rasa1
Gpx8	G0s2
Itm2c	Sgms1
Sri	BC030307
C130021I20Rik	Cryzl1
Pramel7	Dicer1
4930550L24Rik	Gm1564
Shroom3	Mycn
9130004J05Rik	AU020094
Dusp3	Gpr98
Gpc1	Napepld
Cul7	P2rx7
Serp1	Zfp799
Dbil5	Zfp128
Creb3l2	Cenpw
Taz	Wdr26
Baiap2l1	Zhx1
3222401L13Rik	Srsf1
Lrrc15	Serpinb6c
Intu	Ufm1
Por	Ptprk
Shroom2	Shmt2
Arih2	Smc6
Mmd2	Efhc2
Ndn	Gm608
Ccdc93	Arl4a
Rab6b	Kif5a
Itga3	Cenpp
Derl2	Emb
Bahd1	Susd5
Cited4	Mob3c
Hs3st1	Snhg1
Phldb1	Ireb2
Capn2	Zfp644
Abtb2	Patl2
Colec11	Ptgr2
Fabp5	Aff3
Il12rb1	Mapk8
Slc9a3r1	Pik3ca
Ccnd3	Upf2
Phactr1	D630038D15Rik
Fam120a	Lysmd3
Cib2	Tia1
Chst11	Adamts20
Tmem254a	A330021E22Rik
Adam15	Pcgf6
Tgfbr3	Clip4
LOC100862413	Adhfe1
Mapkapk2	Kdm6a
Bace1	Pds5b
Rab11fip5	Zfp788
Calr	Gm410
Cdh2	Rabgap1l
Rltpr	Tex36
Rab3b	Pwwp2a
Fstl3	D10Bwg1379e
Srd5a3	Cxcl3
Afap1l2	Tpr
Actrt1	Fam183b
Ahnak	Atp8a1
Dsc2	Guf1
Nsmf	Triml1
Tor4a	Bag4
Farp1	Lin52
Amotl2	Mki67
Ogfod1	Chd2
Zfp352	Chrna3
Adrb1	Kdm4c
Myl4	Cplx1
Slc5a6	Socs6
Arsi	Rasgrp1
Tgfbi	Arhgef28
Actc1	Rad54l
Gap43	4930432F04Rik
Wwtr1	Dhx36
Hspa2	Mbnl1
Adamts4	Tmco2
Slc7a8	Dnase2a
Mvp	Notch4
Rusc1	Msantd2
Unc5cl	4933427D06Rik
Mocs3	Gm16880
Tmem177	Hspbap1
Lmo7	Vmn1r100 /// Vmn1r148
Gm11237	Gpr135
Plekhh1	Rsrc1
Gm3776	Plcb1
Sox7	Mirg
Cabp4	Rmnd1
1700017B05Rik	Cntln
Tmem54	Rora
Cabyr	Pon2
Mul1	Fancf
Foxg1	Ikzf3
Hipk3	Ptprd
2200002J24Rik	Gpt2
Ccdc126	Eif1ax
Sept8	Ccdc41
Htra1	Zfp948
Enpep
Bcar1
1700042O10Rik
Blvra
Acy3
Arl4d
Gm2701
Bmper
1600010M07Rik
Cbln1
Dcp1a
Tcf7l2
Penk
Mpzl3
Cotl1
Limd1
Rin3
Cyp7b1
F2r
Atxn7l1
Asb7
Pxmp4
Kif14
Gpx3
Sphk1
Manf
Caskin2
Zfp574
Edn2
Gdpd5
Tgfbr2
Gm266
Yaf2
Bbx
Tnrc6c
Nosip
A630072M18Rik
Ywhab
Pxn
Nefl
Vps53
Pla2g4c
Cd274
Vezt
Ubfd1
2610019F03Rik
Ttll9
Khnyn
Ier3
Hkdc1
Gabarapl2
Cyb561a3
Tbpl1
Sys1
Anxa5
Ctnnd1
Lmo4
Ltbr
A930007A09Rik
D17Wsu104e
Hoxc13
Plcd1
Tbcc
Otud7b
D630045M09Rik
Lpcat1
Tle6
Lonrf3
Fads2
Zfyve1
Rhou
1110054M08Rik
Plxna2
Igdcc3
Aacs
Tob2
Camk2a
Tmlhe
Pign
Sema3e
