# Supplementary material for: Single-stranded DNA binding protein Ssbp3 induces differentiation of mouse embryonic stem cells into trophoblast-like cells
Source: Stem Cell Res Ther. 2016 May 28;7:79. doi: 10.1186/s13287-016-0340-1 (PMC4884356; doi:10.1186/s13287-016-0340-1)
Supplement: Additional file 4: Table S3. — Shared or specific DEGs induced by Ssbp3, Cdx2, or Gata3 overexpression. (XLSX 110 kb) [file 13287_2016_340_MOESM4_ESM.xlsx]

## Sheet: Sheet1
Liu Table S3 Ssbp3, Cdx2 and Gata3 shared or specific genes
Ssbp3 specific	Cdx2 specific	Gata3 specific	Ssbp3 and Cdx2	Ssbp3 and Gata3	Cdx2 and Gata3	Ssbp3,Cdx2,Gata3
genes (739)	genes (1448)	genes (1175)	shared genes(236)	shared genes(228)	shared genes(1830)	shared genes(677)
Wnt11	1110012L19Rik	Rab4a	Igf2as	Pqlc2	Tmem30b	Cep290
Strbp	Arrdc4	Itm2a	Apobr	1700049G17Rik	Sorbs3	Ccdc173
4930426D05Rik	Gstm2	Slc22a26	Adrb1	Spag9	Plekhg2	Pcdh1
Slc41a3	Scaf11	Capzb	Fstl3	Tex19.1	Pkia	Zfp119b
Rad54l	Pex19	Akr1e1	Dmrta2	AI503316	Nfatc2ip	Hmgn3
5033415L01Rik	Sptlc2	Mon1b	Jag1	Atad5	Dnajc21	Tchh
Gm17066 /// Rbm26	Stxbp5l	Otub1	Vcan	Gnaq	Cyb5r3	Mex3b
Ppp4r2	Ptgr1	Tmem38b	Myo5a	Itpripl2	Wfdc15a	Bbx
Krt16	4930444G20Rik	1700001L05Rik	Lonrf3	Hs3st1	Rhebl1	Utrn
Serpinb1b	Ttll11	Snhg4	Gm19648	Rusc1	Gpa33	Batf3
Mroh4	Gm11567	Atp13a4	Mybl1	Med14	Nek6	Slc47a1
Tmsb10	Psd4	Wnk4	Nexn	Arap3	Ggh	Adam23
Snapc3	Nkain1	St5	Zhx1	Cggbp1	Arl6	Ctdspl
2610024D14Rik	Gm9112	Ifi30	Map2	Sema3e	Fzd5	Meis1
Skor1	Mettl22	Acsl4	Actc1	Upf2	1700019D03Rik	Myzap
Ubr3	Dusp6	Gm13238	Rfx3	Igfbp4	Gbp7	Synpo2l
Kcnu1	Steap3	Myo1b	Plekhh1	Fkbp15	1700024B05Rik	Gabra1
Malat1	Zfp58	Kcnh1	She	Nmd3	Pcdh8	Ptprk
Hoxc8	Odc1	Fads1	Dimt1	Shmt2	6030458C11Rik	Trps1
Gm550	2900064K03Rik	AI662501	Psmc6	Cyr61	Pgap2	Gli1
Tmem106b	Slc25a15	Chst12	Meg3	Ccdc28b	Usp2	Il10rb
Tsx	Fam73b	Vash2	Lrriq3	Ndn	Stk24	1700097N02Rik
Fbp1	Sowahc	Trap1a	D10Bwg1379e	Ctdspl2	Slc4a5	4930503L19Rik
Eef1d	Pithd1	Clec2h	Pdgfa	Tspan12	Axl	Sct
Gm3417	Uri1	2410006F04Rik	Cdh2	Slco4a1	Nrep	Ppig
Ocrl	Irs4	Sox4	Gm16233	Shisa4	Accsl	A330021E22Rik
Nts	Scn7a	Mrps9	Arsg	Meis2	Arhgap29	Rasgrp2
Ccdc19	Immp2l	Ovgp1	Smarca1	Crtc3	Slc15a1	1190002N15Rik
Ccm2l	Nmt1	Sod2	Cacna2d1	St3gal1	Coch	Lztfl1
Ube2m	Ccdc106	Sh3rf1	Klhl24	Snd1	Tcfl5	Thap7
Elavl3	Nos1	Gm4354	Tldc1	Plat	Mmrn1	Gpsm1
Rbm25	Cdk6	A330048O09Rik	Rgs16	Tnfrsf12a	Inhbb	Ldb3
H2-D1	Snrk	Sufu	Metap2	Crim1	Dnaic1	Ascl2
Zfp960 /// Zfp97	Camk4	Asap1	Gpr124	Fzd2	Napsa	Eva1b
Calr	Sgk1	Ly6e	4932442L08Rik	Suz12	Fam83h	Pon2
Runx2	Armcx2	Fkbp9	Scai	S100a6	Vmn1r171	Mboat1
Stag2	Kit	Dlx6os2	Ptgr2	Cald1	Fam81a	Pmp22
AI593442	Otud5	Rac3	Ak1	Plxna2	9530057J20Rik	Zfp518a
Gne	Gata1	Cacfd1	Pga5	Smarca2	Adal	Ccdc30
Gm12942 /// Zmym6	Apex1	Obox5	Pm20d2	Atp13a2	Ppp1r37	Nufip2
Smc6	H2-Bl	Fam214b	Igfbp5	Kif21a	Zfp273///Zfp85-rs1	Uty
Gm1673	Tmcc1	Tst	Fbxo21	Usp3	Prps1l3	D10Ertd761e
Crispld2	Nid2	Ankrd37	Tmtc3	Gm11545	4930566F21Rik	Dnah7a
Gm12618	3010003L21Rik	Zfp703	Cxcl14	Nt5e	Sorl1	Gm1564
Nus1	1700040D17Rik	Wls	Zfp799	Trim36	Ccp110	Enpp3
Tpr	Khdrbs3	Pnkd	Rai14	Tgfb2	E130309D14Rik	Tanc2
Stam	Timp1	Tubb4b	Cox16	Gpi1	Vamp2	Papss2
Trafd1	Krt28	Nr6a1	Zfp704	Slc36a4	H2-T10	Gas2l1
Prr15	Casp12	Agpat3	Colec11	Bin1	En2	Zfp961
Hoxc10	Fam49b	Mbl2	Ston2	Lamb1	Ndufs4	Gadd45g
Morn1	Gkn2	Zfp362	Uba6	Rbp1	Plp1	Klk1
Adamts4	Vgll1	Serpinb8	Far1	Serpinb9	Pdha2	Elavl2
2900009J20Rik	Smyd2	Fabp5///Gm3601	Ehd2	Sh3pxd2b	Dnajc7	Creb3l2
AW556556	Cnpy2	Ppp2r5b	Arfgap2	Slc7a11	Peg10	Gm4924
Rab2b	Prmt10	Fam64a	Fam160a2	Matn2	Dock6	Usp9x
F2r	Myh3	Zcchc18	Trove2	Bhmt	A330068G13Rik	Ccdc41
Yes1	Ifitm2///LOC631287	Hs3st2	B230205o20rik	Tpbg	Ntn1	Gjb2
4933425D22Rik	Prdx4	1700001G17Rik	Dpf3	Ms4a4d	Kat6b	Zfp819
2610005L07Rik	Cpeb4	Gm9558	Armcx4	Zbtb41	Dag1	Kcnt2
Sp4	Gpr20	Mdm4	Fnip1	Pcgf6	Ctbp2	Pou4f2
2810047C21Rik1	Fgd6	Pim3	Entpd5	Ier5	Bcl2l1	Aldh1l2
Oasl1	Dab2ip	Rfc4	Nrg4	Nalcn	Rab11fip3	Atp11a
Thoc2	Nos3	Pm20d1	Foxp1	Cpsf6	Cpd	Txlnb
Ccno	Nipal1	Dst	Rnf152	Zfp771	Eed	Vgll3
Per3	Trim24	Ikbip///LOC100862563	Sh3kbp1	Arsi	4930423O20Rik	Patl2
Chd2	Tram1l1	Plxna1	AU020094	Rarb	Zfp277	1700019A02Rik
Il12rb1	Pir	Mapk7	Ctsh	Bgn	Syt9	Marveld2
Gm11223 /// Stmn1	Metrn	Grik3	Cdadc1	Anxa3	Fgg	Ccnc
LOC100504779	Tmem116	Rdh10	Hmgn5	Cd84	Slc25a33	Maged1
Cldn10	Plekhb2	Slc12a5	Rmdn1	Zfp367	Zfp472	Lrrc2
Rmi1	Tspan3	Zfhx3	Fam13c	1700012D14Rik	Gatsl2	Brap
3222401L13Rik	Bicd2	Pcdh18	Myl4	Atp6v0a1	Mrpl1	Rtp4
Atp6v0e2	Ttc7b	Brwd3	U2surp	Ints6	Scarb1	Cda
6330564D18Rik	Sh2b2	8030497O21Rik	9930013L23Rik	Col4a2	Tex18	Napepld
Ly6c1 /// Ly6c2	Fam221a	Qtrt1	Ptbp2	2510009E07Rik	Jakmip1	Fads2
Pds5b	Gcdh	Ostc	8430401P03Rik	Rhobtb1	Snhg5	Ppbp
Ano1	Clca2	2210011K15Rik	Rsad2	D630037F22Rik	Bcat1	Crisp1
4932438A13Rik	Dpy19l1	Rbm12b1	Rnf180	Igfbp6	Ankrd49	Osmr
Neurog3	2210018M11Rik	Edem1	Sorbs2	Limch1	Lphn2	Fancf
Eps8	5730411F24Rik	Ext1	Hsbp1l1	Plaur	LOC553096	Asf1a
Slc26a4	6330403L08Rik	AA409261	Nefl	Ap5m1	C2cd2	Ly75
Myl3	Sptbn2	Pag1	H19	Slc9b1	Trnt1	Tcea3
Prpf38b	Chst11///Phactr1	Tfb1m	Agbl3	Spns2	Fcgr4	Hectd2
Zfp398	Gm11787///Lyn	Mrpl52	Alkbh8	Ptges	BC052688	A530054K11Rik
Tardbp	Mab21l3	Mipol1	Raph1	Hif1an	Plekha4	8430427H17Rik
Mul1	Heca	Cebpg	Tnfaip3	Rhod	Rab34	Rps20
Serp1	Poc1b	Lrpprc	Apoe	Col5a1	Gm21379///Rbm31y	Gprc5c
C8g	Cacna1b	Plekha2	Hspa1a	Saa3	Gm8203///H2afz	D7Ertd715e
Gm608	E2f5	Elmo1	Ccdc93	Gpc4	Crtac1	Efhc2
Rab3b	LOC101055909///Sec61b	Tspyl3	Cnn2	Caps2	Gm8479	Sclt1
Gm715	Nab2	Trim3	Apmap	Mmp15	Ccdc68	Ankrd12
Smyd1	Efs	Clec4n	Mycn	Cxcl10	Whsc1	Zfp759
Agxt2l2	Gak	Cdca7	Bzrap1	Col4a1	A2m	Scml2
Pgf	Herpud2	Trmt10b	Pwwp2a	Gtf2a1	Prom1	Plekhg3
Fgfr4	Tfeb	Ptpn23	Ccdc38	Ikbkg	Nop56	Pcgf5
Fam109b	Npl	Cyp1a1	Zdbf2	Rapgef6	AI504432	Khnyn
Tmed7	Gm9222	Ghitm	Tpm4	Rasgrp1	Sfrp1	4930447C04Rik
Dbil5	Sh2d4a	Arsa	Tead4	Hspa2	Rcc2	Chrna7
Cyp4f16	Tmem180	Slc5a5	Neat1	Frem2	Kctd15	Dpys
Prkag3	Dusp7	1700020I14Rik	Mirg	Vopp1	Plagl2	Caskin2
2900008C10Rik	Zfp760	Spata7	Sft2d2	Sgms1	Sh3glb1	Afap1
9130004J05Rik	Mfn1	Usp27x	Clasp2	Timp2	Fancl	Pot1a
Enpep	Asph	Asgr2	Ubfd1	Acsl1	Mthfd1l	Lcorl
Tlcd1	Alas1	Acn9	Adc	Chst11	Spred1	Zfp503
Bbip1	Camk2n1	Akap5	Cyp26a1	Ppp3cb	Zfp28	Dhrs3
Mapk8	Isca1	Magee1	Tbcc	Slc18a2	B3galnt2	Phlda2
Camk2a	Slc15a2	Gpx4	Zfp266	D030041H20Rik	Tmprss13	Tpm2
Sys1	Syt17	P4ha1	Proser2	Tpm1	Spag16	Atr
Znrf1	Csrnp3	Cdkn2b	Zdhhc6	Tcf7l2	Six1	Fam183b
Olfr480	Eid2	Srrm2	Prps2	Mogat2	Cenpv	Tgm2
Matr3	Thbs3	Fbxo4	Tspan18	Armc1	Krtcap3	Ifi35
Ccl2	Tmem47	Atp6ap1	Cdk7	Hoxa5	Spink10	Cldn7
Kctd14	Ppargc1b	Snhg10	Siah2	Sertad4	Gpr146	Zfp936
Fam175a	Ddit4l	Emp3	4933402E13Rik	Med29	Cd97	Cd80
LOC100047518 /// Tax1bp3	Rnf43	Glis2	Hspa1b	F3	Lrrc20	Tor4a
4632427E13Rik	Extl1	Nsdhl	Pdgfrl	Bcl2l11	Chp1///Gm20056	Pdgfb
Zc3h6	Timm9	Lamc1	Runx1t1	Lhfp	Pcdhb16	Cbln1
Foxg1	Nfatc2	1700024J04Rik	Folr1	Klhdc8a	Gjc1	Igf2
H2-K1 /// LOC101056305	Uba1	Psmd5	Tob2	Tes	Crip2	9330199F22Rik
Chi3l1	Fam118b	A130094D17Rik	D5Ertd798e	Bcar1	Prepl	Zmynd8
Spock1	Fam3c	Galnt7	Dmxl1	Shroom2	Srsf3	Ldoc1
Simc1	LOC101056392///Pex13	Nxf2	Elf5	AU015836	Zfp64	Dusp8
Ms4a1	Zfp513	Amdhd2	Glrb	Cd8a	Kcnk6	Gm8267
Gm21710 /// Gpatch2	Gm2a	Dmtf1	Qser1	Lgals6	Gpc6	Bmp8b
Nosip	Samhd1	Xaf1	Nmi	Yaf2	Efemp1	Nr0b1
Tomm40l	Pde4d	Cd79b	Ptprg	Plxdc2	C77080	Sri
Tmem74	Tbc1d22a	8030497I03Rik	Pla2g7	Nrp1	Usp30	Zfp40
Dicer1	Chsy1	Mpc1	Gpr50	Mbd5	2810002D19Rik	Gm6712
Fam49a	Nhlrc1	A830080D01Rik	Ctgf	Tubb6	Cyhr1	Zfp672
Cdkn2a	Zbtb10	Parp12	Rasd1	Dab2	Cpt1a	Hist1h1c
Cnksr2	Ddx26b	Adm2	Ahdc1	Phip	L1td1	Zic5
Ovol1	Galk1	Gtf3c1	Hspbap1	Zfp182	B4galnt4	Gm22
Stox1	Hhex	9430020K01Rik	Ldlrad4	Rp2h	Mcm8	Gm13152
Pvr	Pank1	Klhdc3	Pla2g4a	Fxyd3	Pld3	Stard10
Slc25a20	Dnmt1	Fpgt	Frmpd1	Gcm1	Cox7c///LOC100048613	Fam169a
Frzb	2610018G03Rik	Sox15	Sgcb	Phldb2	Mcm10	Gap43
Bmper	Pak3	Pde8a	Crmp1	Gm266	Fastkd2	Pou4f1
Zdhhc21	Atp10d	Nisch	Hoxd9	5830418K08Rik	March11	Gtpbp10
Slmap	Iffo2	Nt5c	Gucy1b3	Fbxo30	Cpb2	Nphs1
Socs6	Traf7	Arhgdib	Atl3	Fabp5	Ms4a6d	Dmkn
Fcho2	Pygb	Stx6	Nedd4l	Lrrc8c	Mfsd12	Pak2
Snhg11	4930429B21Rik	Gpat2	Cdh10	Gid4	Nusap1	Spic
5830428H23Rik	Mxd1	A930004D18Rik	Neurl1b	Top2b	Srprb	Capn2
Gpr4	Htatip2	D530037H12Rik	Mpp6	Tra2a	Atrnl1	Arl4a
Ncrna00085	Fam185a	Arfgap1	Srgn	Mphosph8	Agrn	Lgals1
Stag1	Cyfip2	Nr4a2	2610034B18Rik	Zfhx2as	Col9a3	Cxcr7
Zcchc7	Arhgef1	Mvk	Bace1	Ctso	Ptpn11	Slco4c1
Acvrl1	Trib2	Prdm16	Amot	Manf	Ctdnep1	Pcsk6
Iws1	Irak3	Stard5	Htr1d	Srd5a3	Spry2	Ripk4
Tax1bp1	Tmem246	Ctsj	Mmgt2	Erbb2ip	Dhcr7	Gm2381
Nipal4	Pbdc1	Efna5	Eif4e3	Sfpq	Zik1	Ccdc39
Cpped1	Epm2a	Arhgap28	Atg16l2	2610319H10Rik	Msh6	Cyp7b1
2210039B01Rik	Cmtm4	Dapp1	Acpp	Tmem41b	Kdm5d	Rab11fip1
Vps13a	Vil1	Gm15453///Rbm3	Efcab7	Rnf217	Nodal	Sep4
Zfp273 /// Zfp85-rs1	2610318N02Rik	Sall2	Stbd1	Tshz1	Cux1	Gadd45b
0610040B09Rik	A130040M12Rik	Rad51c	Slc35b2	Hspa9	Serpina4-ps1	Ndrg1
Pxdc1	Tuft1	Fndc4	Hnrnpa3	Rel	Mkks	Cmtm3
Kif5a	Mbd1	Ears2	Slc1a3	Zcchc11	Crxos1	Trpm6
Cyp24a1	Cnn3	Arhgap6	Lbh	Zfp420	Kcnk1	Taf7
Mfap3l	Irx2	Ube2d1	Hkdc1	Ralgps2	Snhg12	Ina
Appl1	Luzp1	Nploc4	Cib2	Gfpt1	Pmm2	Ssbp3
Tex36	Tubb3	Nat6	Loxl4	Tmem130	Rbpj	Tapbp
Slc16a9	Ept1	Ino80	Cpsf2	Serpinh1	Dhdds	Zfp606
Jmjd1c	Phospho2	Glul	Txnip	Stx11	Man1a2	Cdcp1
Lrpap1	Fam160a1	2900097C17Rik	Slc5a6	Mlec	1190003J15Rik	2810408B13Rik
Pcdhb7	Galc	Vps26b	1810011O10Rik	Kcnj15	Tmem236	Jazf1
Ccdc47	Tnfaip8	Nup62	Gstm6	Kirrel	Rabgap1	Ccnd2
2200002J24Rik	Ypel1	Eif2b3	Matn3	Cd24a	Cyp2b13	Rhox6
Cryzl1	Adcy1	Atf7ip2	Rasl11a	1700095A21Rik	Mthfd1	Setx
Mki67	Rhof	Tmem63b	Ythdc2	Wt1	1700003E24Rik	Klf9
Tnc	Cd200r1	Ppm1k	Fam211a	Cpeb2	Adig	Cdc42se1
Dcp1a	B4galt3	Slc26a2	Lifr	Stard8	Bclaf1	Pabpc4l
Gstt2	Fyttd1	Zfp651	Kifc3	Scg5	1700102P08Rik	Tcta
Gdf10	Txnl1	Acsl3	Abhd10	Clcn5	Athl1	Tcl1
Ywhab	Lima1	Ipo8	Ly6a	Hist3h2a	Syk	Por
Arid4b	Nhp2	Itgb8	Pogk	Tnrc6c	Crb3	Sirt1
Elac1	Piezo1	Sh3pxd2a	Hnrpdl	Tlcd2	Lama1	Vasn
ND5	Map2k1	B630019K06Rik	Slc6a15	Plcb1	Zdhhc9	Sycp3
Vmn1r100 /// Vmn1r148	Pphln1	Bmp15	Rims2	A230050P20Rik	Nrm	Bnc2
Tmem215	Polr3b	Xpo7	Zfp644	Bmp2	Nxt2	Zfp944
0610010B08Rik	Ddx25	Stfa2l1	Zdhhc14	Mid2	Gm2808///Tulp4	Dnase2a
A830021K08Rik	Wdr20b	Igsf11	Rbp4	Prkar1b	Gstt3	Fosl2
Neurog2	Wwc1	Pcdh9	Cd200	Sall1	Zfand1	Itgav
Grp	Bst2	Peli2	Elf3	Pknox2	1700066C05Rik	Flnb
Abcg1	Iah1	Sgpl1	Slk	Rcbtb2	H60a	Col1a2
Urgcp	Ndrg2	Phlda3	2610019F03Rik	5830415B17Rik	Arhgap21	Calca
Ssr1	Popdc3	AA416453	Gm16880	Arid4a	Rell1	Dusp10
Scin	Sbk1	Grtp1	Epha7	Emp1	Rptn	Hoxd13
Rassf2	Tnpo2	Mgat1	Rab20	Lyrm5	Epdr1	Cpm
Mmab	Gng3	Arl2bp	Zfp2	Fbxl3	Ell2	Otud7b
Prkar2b	Sdc3	Pole4	Tbx4	Serpine1	Wwc2	Timp3
Pde10a	Ralgds	C530020B09Rik	Smad6	Tnnc1	Galr3///Gcat	Zfp770
Gm11756	Hes1	Cyp1b1	Pde7a	Suco	Fam26e	Gna14
Alppl2	Adh5	Hhat	Pparg	Fam162a	Gm20765	Pkhd1
Supt16	Runx1	Carhsp1	Mpzl3	Ttn	Tpcn1	Atp11c
Aicda	Ttl	Eras	Sun2	Sparc	Numb	P2rx7
Ccl5	Ppa2	Rsrc2	Cyyr1	Pnliprp2	Plcd3	2610002J02Rik
Zbtb20	Tmem39b	Nkain4	Usp15	Gdpd5	Trim23	1700123I01Rik
Gabarapl2	Ftx	Mapre2	Eml5	Tomm70a	Abi3bp	Foxa1
Krt20	Aktip	LOC639905///Sap30bp	Dzip3	Gng2	Mrpl13	Nrk
Abcb9	Postn	Tmem38a	4632404H12Rik	Mga	4930474A20Rik	Myadm
Gm14217 /// Rpl5	Foxh1	Lztr1	Gm5085	Lhx9	Pramel6	Bahd1
Hoxa10	2010300F17Rik	Mllt6	Eomes	Car4	Wdr92	St8sia6
Map3k5	D8Ertd107e	Gm11517	Rbm46	Ddx10	Gm5101	Alcam
Cops6	Zscan18	Snord104	Olfm1	Snai1	Luc7l3	H2-D1
Map1b	Jmy	4933425E08Rik	Tagln	Hspb11	Gcnt1	Sfi1
Bad	Hic2	Pvrl2	Igf1	Pdgfra	Ift80	Sh3bp5
Kcnc3	Ptgis	Hspb8	Abtb2	4930573C08Rik	Tmem56	Ube2v2
Plin2	Fn1	Arrb1	Foxd1	Nipa1	Rab15	Dab1
Cspg5	B230216N24Rik	Arhgdia	Slc7a8	Itga3	Taf9b	Slc6a14
Tril	Mex3a	Mrps34	Mob3c	Ier5l	B3galt1	Sfmbt2
Calcrl	Clmn	Ptdss2	Smc5	Ubash3b	Rln1	Sema4c
AU018829	Sncg	Clhc1	Hoxa9	Dusp5	Usp26	Zfp62
2410124H12Rik	Mcee	Rab11a	Armcx3	Bmp1	Prkcz	Ttc14
Cyb561a3	Gsg2	Sema4g	Nfatc1	1700013H16Rik	Gm7056	Morc4
Pla2g4c	Kcnq2	Ppp2r5c	Dtna	Id3	Plekhm2	Gsn
Tmem177	Lgi2	Ppapdc1b	Slc25a12	Kank3	R3hdm4	Mplkip
Ar	Kctd12b	Nupr1	Hpgd	Hipk1	Gm13040	Erbb3
4930412D23Rik	Chst13	Dtwd1	Cdh3	Rbl1	Exosc5	Polr3k
Plau	Aplp1	Coa3	Fra10ac1	Gm3134	Etv5	Il33
Rnft2	Zfp202	Eva1a	Aim1	Anxa5	Zfp57	Ehd1
Fam126b	Tec	Mlh3	Ttc9	Ccdc58	Gm10224	Vstm5
Aco1	Ifna11	Ndufaf6	Tle6	Dkk1	Gm3417	Zfp292
Gm10921	Mat2b	Zfp661	Emb	Ptprd	Tnfrsf10b	Mapkapk2
Nrbp2	Cdk19	Dscc1	Bicd1	Zfp397	Itgb3bp	Reep5
1810026B05Rik /// Chd2	Aldh1b1	Pfdn5	4933411G06Rik	Sdc2	Rfx4	Gabarapl1
Fubp1	Cct8	Stk25	Cdx2	BC002059	Kbtbd11	Gpr135
Psors1c2	Dnajc10	Ptprm	Oaf	Slc7a9	Gm21540///Tmed2	Mbp
4930451G09Rik	9630033F20Rik	4933411E06Rik	Dgat2		Parp4	Gm4850
Gpatch3	Cln8	Tmem115	Arhgap5		Pkp3	Lpcat1
Npepps	Wdyhv1	Usp37	1110006E14Rik		Tdh	E330020D12Rik
Hltf	2310014L17Rik	Ppp1r1a	Krt18		Serpinb1a	Lasp1
Ssb	E330021D16Rik	P4ha2	Dhx36		Man1c1	Tmcc3
Phlda1	1600025M17Rik	Nsun3	St6galnac3		Tead3	AW493563
Sphk1	Cyb5	Krt12	Lpar4		Men1	Zfp619
4933412E12Rik	Fbxo17	Elmod1	Sox7		Gm5481	Ltbr
Cplx1	Glrx3	Prep			Dbndd2	Myb
Ppp4r1l-ps	Id1	Gata4			D13Ertd787e	Zfp120
Ccdc112	Esyt2	Zdhhc8			Dusp27	AI661453
AU015680	Cln3	Dlk1			Mapt	Mbnl3
St3gal3	Hook2	Ipo4///Tm9sf1			Elovl2	Gm20767
Ccdc66	Six4	Mthfd2			Riok2	Gata3
Nipal3	A030009H04Rik	4833408D11Rik			Rere	Itprip
Ywhag	Lox	Dnajb4			Map7d1	Vnn1
Slamf6	Pkib	Fam57b			Agpat4	Rbm44
Ankrd44	Ifit1	Bmp6			Dhtkd1	Flnc
D7Ertd59e	Serpinb9c	Fhit			Nfyb	Epb4.1l1
Slc25a46	Plagl1	Igf1r			Ammecr1l	Plcb4
Amy2a1	B3galnt1	1600016N20Rik			Rnf144b	Fxr1
Hoxc13	Thap11	Col3a1			AI467606	Ceacam10
1700047I17Rik2	Gm10340	Stim1			C030039L03Rik	2410007B07Rik
Ccnd3	Cpe	Tbc1d10c			Rnf103	Celf4
Tmem200a	E2f7	Tex264			Phf16	Zmat4
Vmn2r26	Hdac6	5430402O13Rik			Pdss1	L3mbtl3
Dynll2	Ankmy2	Babam1			Bcap31	Serbp1
Dclk3	Ifitm3	Polk			Tollip	Serpinb6c
Six3	BC005512	Taf5			BC023969	Pdk1
Golga4	Gjb4	Mrpl32			Arl8a	Irx3
Cabp4	Col9a1	Atp5c1			Brd8	AU016916
Hoxa11	Tmem106c	2010204K13Rik			Tph1	Vav3
1810013L24Rik	Dmrtc1a	Ephx4			4930453N24Rik	Prune2
Mybpc1	Zfp319	D10Ertd755e			Cep57	Lif
Sgpp2	Limk1	Tnrc6a			Fam178b	Mtf2
Hist1h3b	Angel1	Sgk2			Psmg1	Ctnnd1
Tra2b	Gm5963///Rps21	2610037D02Rik			Ddx43	Slc25a36
BC048679	Ndst3	0610009B22Rik			Rabl3	Chst5
Epsti1	Pbxip1	Pde5a			Clip1	Mis18bp1
2210409E12Rik /// Coil	Rab33b	Trrap			Atxn7	Atp2c1
Hoxb7 /// Hoxb8	Nudcd2	Clk1			Cer1	Pdzd4
Hoxb9	Gm21571	2310045N01Rik			Cgn	Sub1
Sec62	Ptprv	Utf1			Morc1	Pcmtd1
B130052P14Rik	Slc45a4	Pbx1			Snhg3	2610201A13Rik
Asb7	Abcd1	Ccny			Arrdc3	Mphosph10
2610305D13Rik	Tmem59l	Serinc5			Vegfc	Creb3
1810022K09Rik	Zfp658	Camkmt			Efcab10	Zfml
Rev1	Adar	Anapc11			Cdipt	Ncam1
Unc5cl	Gm10193///Zfp706	Stard4			Sqle	2610044O15Rik8
Lysmd3	Xrcc4	Eprs			Mbtd1	Cds1
Hoxb13	Ap1m2	5830454E08Rik			Ly6k	Hand1
3110052M02Rik	Lyplal1	Gin1			Mettl4	Surf4
Rrad	Krt80	8030474K03Rik			AU022751	Trim66
Cntln	Serpinf1	Tigd2			Mgme1	Rhog
Eef1g /// LOC101055956	Vsig10	Rrp12			Pgbd5	Mgll
LOC101055731	Trpt1	Dip2b			AA388235	Zyx
Plk5	Ell3///Serinc4	Zfp608			Gem	Pdp1
Grik2	Irf9	Traf1			Zp3	Dlgap1
LOC106740 /// Phf10	Ppfia4	Ehmt2			Helb	Tmem54
Kif5b	Foxp4	Brip1			Dnaic2	Rnf128
Reps2	Arap1	Osbpl9			Tgm3	Gm13139
Spsb4	Gtpbp2	Smco2			Pnpla2	Gm7072
Anxa1	Tpbpa	Gnb1			Tor1aip1	Kcnn2
Apc	Ephb2	Clic1			Rabif	Itm2c
Akap9	Prex1	2610005L07Rik			Lyrm1	4632428N05Rik
Mnx1	1500011B03Rik	Timm50			Fgfr1	Ier3
Dnah8	Tgfb1i1	Map3k12			Fam136a	Smad3
Dhh	Psmd6	St6gal1			Epb4.1l5	Chml
Lmo1	Rnf34	Olah			Abcb8	Cxcl12
3110073H01Rik	Trpv2	Car2			Zfp518b	Gng12
Naa15	Dnaja2	Prpf3			Mxra8	Srsf1
H2-T10	Dcbld1	Sec31a			Klf6	Plac1
Adat3 /// Scamp4	Oas1a	Spata6			Xlr5a///Xlr5b///Xlr5c	Nampt
Adamts20	Eif1b	Kdelr2			Tdrd7	Gm21283
Lhx2	Rhox4b	Zfp438			Hax1	Sbsn
Ireb2	Ankrd13c	Btbd11			Rfx2	Kif13b
9130023H24Rik	Mbtps1	Igbp1			Map4	Zic3
Gm3776	LOC74457	Cnpy4			LOC553090	Limd1
Lin52	Stat5b	Fam107b			Xkr5	Pias1
Lsm1	C730026J16///Zbtb38	2410127L17Rik			LOC100505031	Efnb1
A730059M13Rik	Reep6	Twist2			Slc24a1	Fam196b
Tmco2	Uchl5	Samd9l			Prdm14	Dusp9
AI746446	Rasl10a	Psg21			Srgap2	Gab2
S100a8	Adssl1	Nmnat1			Pola1	Ccdc141
Phf3	Acp1///LOC631286	Plscr3			Limd2///LOC632329	Dnajc6
Bnc1	Gusb	Casp8			Elk3	Phldb1
Usp44	Dok4	Pla2g16			C80060	Lcor
9230110I02Rik	Lman2l	Nudcd1			3632451O06Rik	Lrig3
Otub2	Dcaf12	Cdc14a			Nphp1	Kcnq1ot1
Gm12854	Ralbp1	Dnttip2			Esrrb	Cenpk
2210418O10Rik /// Gm6182	6330403K07Rik	Tbc1d9b			Kdelr3	Rhox9
Huwe1	Zfp91	Zfp354b			Umps	Ubxn2b
Oat	Morn2	Tfcp2l1			Cdhr1	Bcor
Nudt4	2610203C20Rik	Lnpep			Plp2	Rif1
Ncf1	Reep1	Pdhb			Rwdd2a	Dysf
8030411F24Rik	Ppp1r13b	E2f3			Gli2	Rhob
Cpa4	Pard6g	Star			Arap2	Zfp932
Tnnt3	Atp1a3	Commd2			Sp6	Tnfaip1
Gm410	Rnf114	Ppp2r2b			Qtrtd1	Egfr
Mmd2	Slc25a27	Lrr1			Mrc1	Crebrf
Sim2	5430403G19Rik	Rcn2			Gemin6///Gm6253	Camk1d
AF529169	Fen1	9530026P05Rik			Eif2s2	Letmd1
Aldh1a2	Crtc2	Cgrrf1			Dap	Metrnl
Sfrs18	Nefm	AA408396			Bbs2	E430024I08Rik
Hnrnpr	Rbm14	AI415730			Acp6	4930509E16Rik
Hmga2	Nme4	Cyp51			Adap1	Rev3l
Glrx	Trim12c	Clip3			Adat1	Arl14ep
Hoxb6	Cdh1	Vgf			Capn1	Agpat9
Gm13247 /// Gm21082	Gm5802	Pfkfb3			Slc34a3	1600029D21Rik
Tia1	Vtcn1	Tmbim6			Mettl15	Neurod1
C920025E04Rik /// H2-T23	Lrrc19	Ptcd3			Pkn3	Zeb2
Gltpd1	Has2	Nabp2			D1Pas1	Hipk3
Pggt1b	Calr3	March9			Prmt8	Fam101b
Tpp2	D1Ertd259e	Gdf15			Tacc2	Snx7
BC030307	Rftn1	Mterfd1			Grina	Tpm3
Hivep2	Dse	Ccdc171			Dlg5	Lrrc48
Ttc3	Srd5a2	B4galnt1			Rps27	Klf12
Chd1	Zscan10	Skiv2l2			Serhl	Pdlim2
Cacng5	Ccdc125	Fstl5			Utp14a	Efna1
LOC100047518	Ube2r2	Agap1			Arf5	Rimklb
Six6	Pde8b	C730049O14Rik			Hck	Braf
Six2	Apobec2	Man2a1			Chm	Gata6
Steap2	Sgtb	Tm9sf2			Zmat2	Tns4
Arih2	Cthrc1	Rnf26			Cpeb1	Arhgef5
Rnd1	Ifih1	Neto2			Cyp11a1	Fos
Ptf1a	Map2k6	Lgmn			Ap2s1	St3gal5
Cxcr3	Cit	Synj1			Dennd2c	Prdm1
Ppm1e	Dfna5	Hspa4			Ets2	1700052K11Rik
Tatdn1	LOC100505026	Top1			Hivep3	Cd82
Mbnl1	Gpr125	Nog			Arhgef12	9430069I07Rik
Cd274	Cep350	Fam46a			Pstk	Ccdc18
Edn1	Svil	Samd4			AA645497	St7
6720401G13Rik	Vasp	Fancc			Tex19.2	Afap1l2
Vps53	Il2rb	Ash2l			Calml4	Glod5
LOC101056456 /// Wac	C730036E19Rik	Ncor2			Mfhas1	Polr3g
Zfp942	Il12b	Med17			Ociad2	Sacs
4633401B06Rik	Tacc1	Igk-V28			Akr1b3///Gm6644	Enox1
Prpf38a	Cbx7	Bcam			Clic4	Meiob
Diap2	Mmp2	Clca1///Clca2			Sema3c	Vamp8
Neb	Mcam	Birc2			Serinc3	Myo1f
Rictor	1700028P14Rik	Dnajc28			Map10	Rian
D830012I24Rik	Gnl1	Creb3l4			Zfp36	Mknk2
2310015A10Rik	Plin3	Rprd1a			Itga9	Dsp
Nmb	Bcas3	AA986860			Myo1c	Cdkn1c
Zfp551	Serpinb9g	B930036G03Rik			Sesn3	Tinagl1
Il6st	Cmbl	Csnk2a1			Tmem140	4930452B06Rik
Mtcp1	Inpp5a	Sh3bgrl3			Mfn2	Foxq1
Shcbp1l	Slc13a5	Hyi			Zranb3	Zfp352
Dmgdh	Car3	Rnf125			Tsku	Psma8
Fam110b	Stat2	Aebp1			Chmp1a	Anxa2
Crygb /// Crygc	Zmat1	B3gnt2///Commd1			Soga3	Gpt2
C130021I20Rik	5530402H23Rik	Napa			Tmem69	Parva
Mar5	Fuca2	Stt3b			Thoc1	Ccdc88a
Ppp1r9a	Sdad1	Prkaa2			Samd8	Ttpa
Tmtc2	Lgalsl	Tmem214			Setd7	Brca2
Zfp128	Tek	Zfp583			Gm5141	Ccdc85a
Erbb2	Rnf213	Hist2h2aa1///Hist2h2aa2			Chn2	Acta2
Rock2	Fbxo2	Ctns			Srsf7	Glipr1
D930001B02	Inpp4a	Dcbld2			Terf1	Gm364
Vezt	Trim26	Naglu			Tiam2	Mmd
Rnf182	Tmeff1	Enpp4			Hcfc1r1	Pfkp
Cdx1	Lrp1	Gnptab			Tmem254a	Snhg1
Gm11787 /// Lyn	Caap1	Greb1			Trmt10c	Id2
Slc13a3	9130208D14Rik	Arpc5			Myom2	Lcp1
LOC100862413	Tagln2	Endod1			Cdh9	Wwtr1
BC005561	Filip1l	H1f0			Wdr48	Aqp7
Scamp1	Syne3	Pdzd2			Stat4	2810474O19Rik
Zic1	Ier3ip1	1810032O08Rik			Ncapg	Cnpy1
Msx1	Trub2	Rdh14			Fam25c	Micu3
Ube4a	Sdc4	Me1			Phf6	Prmt3
Pnn	Pde3b	Ddx20			St3gal2	Nsmf
E230008J23Rik	Etv3	Chmp4c			Crat	Pxn
Gm10439	Wbscr27	Mrpl21			0610009D07Rik	Dsc2
Sh3bgrl	Itpr1	Brdt			Ttc30a1	Kif14
Erap1	Trim37	Btbd1			Elmo3	Med12l
Mcg1038069 /// Ube2n	Ccdc120	Cep95			Fndc3b	Kif18a
Ufm1	Slc44a4	Slc31a2			Pnldc1	Slc2a12
Dlx2	Stk10	3110035C09Rik			Ptpn9	Spta1
Irf3	Vill	D630039A03Rik			Psmd13	Tap1
Sertad1	Zfp105	U2af1			2610301H18Rik	Tfap2a
Asxl2	Pls1	Azin1			Mmp23	Palm
Gm10047	Gale	Yipf3			Nle1	Fut9
Krtap17-1	C79741	Gm11110			Mbd2	AW552889
Ogfod1	Pltp	Adamtsl4			Ncoa2	Scd1
Foxa2	Slc12a7	Cd99			Tbce	Zmiz1
Hoxa11as	Atp9a	Stra8			Mansc1	2610021A01Rik
Nfkbie	Tenm4	Eif1a			Dnase1l1	Chd9
Alx3	Lpar6	Art1			Ube2j1	Rnf138
Gm11237	Vrk3	Cers4			Fhod3	Fam120a
Lcn2	Lnx1	Ptpmt1			Cspp1	Tnfaip2
Cx3cl1	Dvl1	Zfp800			Notch3	Prss8
4933414I06Rik	Mcl1	Nsl1			Fanci	AI662270
Gm13242	Chka	Wnt6			Ptk2	Cul7
Sprr2a1 /// Sprr2a2	Fam171a1	H3f3b			Raet1a	Kbtbd8
Hmcn1	Narf	Cenpq			Gm19310	Tacstd2
AI503301 /// Luc7l3	Irgm2	Orc1			Syce2	Efnb2
Lrrc15	Gm16039	Mir1949///Snhg4			2310008H04Rik	Cwf19l2
Gosr2	4930456L15Rik	Eef1g///LOC101055956			Slc6a1	Chek1
Rgs5	Gpr83	Wdr43			Tcirg1	Lrrc34
Prlr	D17H6S56E-5	Rps10			Aire	Lats2
Map3k9	Ninl	DXErtd11e			Lmna	Esco2
4933427D06Rik	Reps1	Ugt2b34			Cdc14b	Crebzf
9330156P08Rik	Igsf8	Kifc1///Kifc5b			Chmp2b	Irf2
Phactr1	Rit1	Stx17			Nudt18	Slco2a1
Calcoco1	Rabgef1	Bend5			Commd7	Arg2
Pyroxd1	Anks1b	Gnai1			Tmem62	Wnt7b
Atg2a	6030440G07Rik	Acbd3			Ethe1	Tiparp
Epyc	Pex26	Pafah1b2			C030013E06Rik	Txlng
Atrx	Rilpl2	Nuak2			Tnk1	Podxl
4930502M04Rik	Dhrs4	4930513N10Rik			Marveld3	Nedd9
Pik3ca	Araf	Zfp444			Clock	Prss23
BC030308	Vim	9030607J07Rik			Ptov1	Arhgap12
2310075K07Rik	Upf3b	Fam120aos			Trib3	Clip4
Eid1	Crhr2	Usp1			Baz1a///LOC100048557	Gja1
Fhl2	B3gnt5	41885			Gm7325	Aacs
Mmp9	Irak1bp1	Cyp4a10///Cyp4a31			Xlr3a///Xlr3b///Xlr3c	Gpx8
Nipbl	Setd1b	Gyg			Plxnb2	Errfi1
AU041133	Aspg	Perp			Gm20033	Tgfbi
Krtdap	Fam83f	Nt5c3			Pycr1	Lefty1
Scg3	Rps6ka2	A930035D04Rik			LOC638399	Jhdm1d
Ubc	Sfrp2	Fam46b			Cep128	Ttc29
Slc43a3	Mkrn3	Snhg6			Taf7l	Csf1r
Rsrc1	Snca	Arf3			Gabpa	Mvp
Fgd4	Dlc1	Gabpb2			Micu1	Ets1
Fabp5 /// Gm3601	C920006O11Rik	Gm21706			Pwwp2b	Zfp51
Cpvl	Fut11	Ppil6			Apobec3	Exoc3l4
Rmnd1	Cep78	Bnip3			Arfgef1	Amotl2
9930017N22Rik	Aldh3b2	4930568A13Rik			Bex6	Aass
9230108I15Rik	Peg12	Slc1a5			Tesk1	Zfp955b
Egr3	Prkg2	Rras2			Rbp7	Tmem9b
Cidea	Phyhipl	Znrd1			Ggct	Phc2
Cxcr4	Tbl1x	Ulk2			Tmc4	Shisa2
Cited4	Smarcc2	Slc39a7			Hdac9	Slc27a2
LOC101056057	Ostf1	Serpinb7			2410087M07Rik	4933403O03Rik
E330034G19Rik	Icosl	A230056J06Rik///Agtpbp1			Camk2b	Pura
Malat1 /// Ramp2	Cntnap2	Arhgap42			Rpl39l	H2-K1
Rab6b	Itih5	Ube2g2			Nr2f2	Atad2
C2cd4b	Pros1	Cacnb1			Rnh1	Nol8
Krtap9-3	Slc6a8	Lyar			Mrps31	Bag3
Tmem2	Mthfd2l	Eri2			Bmpr2	Msi2
Foxc2	Armc9	Angel2			Ifi27l1	Dos
Ncmap	Klf16	Zfp84			Slc16a13	Lrrcc1
Elovl7	Hist1h2bc	Nucb1			Wdr75	Fbxw8
Tex21	Lmx1b	Gm12617			Jam2	Kctd10
2810039B14Rik	Zfp623	9430030N17Rik			Ap2m1	Socs2
9430027B09Rik	Arhgef6	Atp11b			Gm13247///Gm21082	2610027H17Rik
2700099C18Rik	Grb7	Nlrc3			Chchd7	Smc2
Mob3a	Adam19	Icam1			Acbd4	Lrch2
Kras	Fam211b	Nme7			Hpn	Usp17la
Gm9866	Apoa1	Sowahb			Ttc32	Mgat5
Cabyr	AI256396	Fgfrl1			Epb4.1l4a	Tex15
Phox2b	Gatad2b	Usp6nl			Hpca	Kdm4c
AU022245	4933423N03Rik	Vstm2l			1810019J16Rik	Zfp708
Igf2bp1	Aph1a	TGME49_082150			Dmrtc1c1///Dmrtc1c2	Cenpp
Ppp1r36	Tceb3	Pkdcc			Dazl	Krr1
4930448D08Rik	Cul1	Slc4a4			Ocln	Hsp90aa1
Sucla2	Agfg2	Sdccag3			Amn	Rgcc
Mapre1	Slain1	Ptk7			Tmem144	Triml1
Cep70	C530008M17Rik	Zc3h12c			Clca4	Rin3
Qk	Clcn2	Hgf			Pitpnm1	Csrp1
AA511254	Rufy3	Glipr2			Id4	Dusp14
Bod1l	Smarcd1	Fam120c			Tcf7l1	Cbx4
Serf1	Elmod2	Nabp1			Glce	4930550L24Rik
Nek1	Synj2	AI842136			Airn	Cryab
Tbx2	Rasgef1a	Eif4h			4930533L02Rik	Zfp781
Fbp2	Galntl5	Alkbh7			Rffl	Farp1
A130009I22Rik	St7l	Prim2			Hspg2	Kalrn
Rasa1	Neo1	D930015E06Rik			Sgms2	Acta1
Acy3	Itga8	Cped1			Tpra1	Magohb
Slc4a1	Sgip1	Exosc8			4921522E08Rik	Ilk
Tmed3	Il17re	Cyp4f39			Obsl1	Luc7l2
Pcf11	Ankrd13a	Egfl7			Cwc27	Trh
Foxf1	Tespa1	0610031J06Rik			Ooep	Gm16136
Haus3	2410002F23Rik	Rp1			Slc19a3	Lefty2
Ccdc177	Pcolce	Ercc6l			Lgr6	AI314180
Bhmt2	C330018D20Rik	Nr2c1			Gm15513	Pdgfrb
Aph1b	H2-D1///H2-L	Trpc2			Rfk	Cdc42ep1
Gm2808 /// Tulp4	Exoc7	Mmp14			1110014L15Rik	Slc45a3
Nemf	Dnm2	Rbmx			Sox1	Akt1
0610010K14Rik	Ube2f	Bend6			Syvn1	4930526L06Rik
Plxnc1	Amy2a1	Ube2e2			Rhox13	Esf1
8430419L09Rik	Gpr137b///Gpr137b-ps	Mtfr2			Mesp2	Lrp2
Sprr2a1	Ckmt1	Rps24			Ap2a2	Prdm5
Utp18	Rprm	Acvr1			Cxcl11	Tcf4
Chrna3	Nhlrc3	Nhsl1			Cables2	G0s2
Gm14057	Rbm15b	Fam65b			Gm12854	Cenpe
Cxcl3	Psap	4632432E15Rik			Ogdh	Arl4d
Plaa	Rasef	Brwd3///Gm10452			Rgp1	Mxd4
Nfil3	Anxa9	Slc9a8			Desi1	Rhou
Taz	Cd36	Flt1			B4galt1	Hook1
Eea1	Prr13	3010026O09Rik			Ldlr	C230076A16Rik
Mtss1	Amer1	Sptbn1			Pcyox1	Greb1l
Tac1	E330024J20Rik	Serpine2			Sox2	Intu
2210409E12Rik	Rassf1	Slc1a4			Ror1	Tial1
Kdm6a	Scnn1a	Traf4			Agap3	Mfsd7c
Osbpl6	Bmyc	Pus3			Pdcd6ip	Zfp930
Krt4	Cmpk2	Hirip3			Wdr31	Krt8
Lhx5	Tada3	Cars			Casc5	Zxdb
Nuak1	Fndc7	Tmc7			Deptor	Ing3
Pax6	Ube2q2	Brca1			Fignl1	Lhfpl2
Ttll9	Antxr1	Ptbp1			Flot2	Dnajc5
Aff3	Mtch2	Praf2			Pecr	4632415L05Rik
Nat8l	Csk	Marveld1			Ptgs2	Gm7969
C76336	Evc	Kdelc2			Prr5l	Sycp1
Tmem30a	Erc1	Ror2			Klf2	Smpd1
Sema7a	Ptk2b	Tfr2			Herc6	Robo1
Hoxd8	D830026I12Rik	H2afj			Tubb2a-ps2///Tubb2b	Lad1
Hoxd1	Zfp553	Mlf1			Tmx3	Pvt1
Edn2	Zfp52	Xpo4			Ctdsp1	Pth1r
Zfp948	Fmnl2	Brms1			Fgf1	Wdr26
Nlrp4a	Dgkh	Stxbp1			Ints12	Cldn3
Zfp563	Arnt2	Serpinb11			4930430F08Rik	Hells
Tsc22d2	Fndc3a	Ccdc80			C330027C09Rik	Mal
Cdhr5	Fkbp3	Ube2v1			Zfp958	Sox11
Rora	Haus1	C330026N13Rik			Rap2c	Psip1
Penk	1700057G04Rik	Col7a1			Vav2	D8Ertd82e
Hoxa1	Zcchc4	Hnrnpa1			Etaa1	Gchfr
Rbm39	Lphn1	Reep4			Ryr3	Cenpw
Hoxb3	Zdhhc15	Ddx17			Aldh3a1	Shisa5
Eya1	Zkscan1	Sec63			Dleu7	Snx33
Srpk2	Cd302	4732423E21Rik			Skap2	Ephx2
Ccdc126	Bmp4	Aqp8			Atf3	Thbs1
Ccnt2	Creld1	Bag6			AI854517	D630045M09Rik
LOC269472	Cask	Scel			0610010B08Rik	Adam15
AI314760	Zfp560	Lpin1			Gas1	Snrnp48
2310031A07Rik	Atp8b1	Selrc1			Aurkc	Csf1
Krt79	Rhox5	Cd276			Zfp141	Cited1
Gm14022	Acox1	5031439G07Rik			Slc22a23	Tspan9
Eme2	Prx	Kazn			Tacr3	Wdr1
Zfp148	9130221L21Rik	D7Ertd143e			Rab23	Ebf1
Stk3	Apoc2	Pnma5			Ap1g2	Zfp229
Ighmbp2	Tsc22d1	Rnf32			Adat2	Mafk
Gm2701	Tspan6	Vcl			Mgat4b	A930007A09Rik
Ankrd40	Upk1a	9930104L06Rik			Siglec5	Msx2
Amn1	Prss35	Cisd3///Gm20267			Ankrd35	AI987944
Slc9a3r2	Wash	Cel			Atp2c2	Plcd1
Acrv1	Lim2	AU044157			Heatr5b	AA987161
Blvra	N4bp2	Lrrk1			Rab13	Rex2
Nbeal1	Tspan7	Pik3r2			Zfp59	Sep8
4930467D19Rik	Kdelr1	Lekr1			Ebna1bp2	Sox17
1600010M07Rik	Gins2	Mapk11			Fgfbp1	Msantd2
C230081A13Rik	LOC100048662	Amy1///Rnpc3			Ndufaf4	Krt19
Ins2	Unc13d	Exoc6			Gm128	Slc46a1
1700034H15Rik	Dusp18	Bbs1			Rhov	Unc5b
Prss53	H2-D1	Smek2			Wdr37	Notch4
Plxdc1	Fzr1	Ggnbp1			Agpat5	Amigo1
Stk38	Pycr2	Mtbp			Pla2g1b	Dido1
5830453K13Rik	Ano3	Fndc3c1			Atp9b	Hnrnpd
Gfra1	Thap4	Nav1			Spc24	Igdcc3
Erf	Arfgef2	Zfp110			1810014B01Rik	G2e3
AU021128	Ppfibp2	5830408B19Rik			Ung	Ldlrap1
LOC101056514	Tro	Mut			Rassf8	Lypd6
Fam57a	Rab3d	1810015C11Rik			Chrna9	Yme1l1
Hpcal4	Zscan12	Bhlha15			Zcchc10	Aim2
Gm14680 /// Sms	Galns	Gm1995///Gm7104			Anxa4	Irs1
2900002K06Rik	Osgin2	Mrps22			Atxn3	Dusp3
Cabin1	Kcnj3	Kcnq5			Pdlim1	Chst1
Erlec1	Prom2	Myrfl			Csnk1d	1700017B05Rik
Pten	Kctd20	Snap91			Ddr2	3110040M04Rik
Gm9706 /// Isg15	Nub1	Gxylt1			Mitf	3830417A13Rik
Lin7c	Mdn1	Zfp60			Neu1	Asb13
Lsp1	Mmaa	Ramp2			Dtx2	Ptx3
Gm13102	Rtkn2	Gm1971			Mettl1	Gm3604
LOC100044656	Lims2	C030027H14Rik///Srgap1			Hip1	Twistnb
Adck3	Myo10	Slc39a8			Prkcd	Cdc73
Atxn7l1	Atg4a	Txndc5			Vwc2	Esrp2
Calcoco2	Dach1	Garem			Nono	Pard6b
Bag4	Spinkl	2210408I21Rik			Mast2	Tmprss2
H2-D1 /// H2-L	Uck2	Fgd5			Tmem79	Tbx20
Atf7	Trim27	Mynn			Slc35f2	Flywch2
Aff4	Ddah1	Exosc1			3830403N18Rik///Xlr	Arl4c
D630038D15Rik	Znfx1	Orc3			Setd8	Zfand3
Htra1	3110043O21Rik	Gng10			Fgf4	Tgfbr3
Eci3	Col5a2	Itpk1			Notch2	Zfp68
BC028454	Mob1a	Akr1c14			6720489N17Rik	Kif20b
Bloc1s4	Dpp7	Pitx2			Eya4	Dlx3
A630072M18Rik	Tfpi2	Adad1			LOC634555///Nup37	Smarcad1
Cops2	Dedd2	Pcbd1			Mir22hg	Sdc1
Mgrn1	Ampd2	Pxdn			Hpdl	Slc25a24
Got1l1	Klhdc7a	Dcaf7			Pbx2	Plekha1
Zfp574	Mvb12a	Pdia3			Src	Eif1ax
Arhgef28	Eda2r	Itpkb			Ddx4	BB182297
Ranbp2	Il17rd	Klc3			Prim1	Acss1
Smc3	C030009J22Rik	Fez2			Ctnna1	Tet1
C230091D08Rik	Gprasp2	Ube2e3			Smad2	Ddx3y
Cul3	Vbp1	Atmin			Igf2bp3	Pld2
Mylk	Ube2w	Cmtm7			2610019E17Rik	Myl9
Whsc1l1	Fancb	Opalin			Mef2d	Pdcl2
Grin2c	Ubr2	Adamts7			Mrpl50	2200002D01Rik
Zfp280c	Rdh13	Eif2a			Zc3hav1l	Zfp945
Trim33	Gm9706	9530051E23Rik			Elavl4	Efhd2
Pign	Park7	Map3k8			Them5	Pgd
Rb1cc1	Wasf1	Ildr1			Abca1	Krt7
Ddx46	Yap1	4921524M04Rik			Dkc1	Slc9a3r1
Syncrip	5730510P18Rik	Mir17hg			Pla2g15	Adhfe1
Etl4	Fgf17	3110005L24Rik			Hgsnat	Parm1
Fabp4	Wipf1	Akt3			Ak7	Atp8a1
Anln	Smagp	Pcgf2			Cpt1c	Fst
Tmlhe	Rmdn2	Eogt			Plec	Dmd
1110054M08Rik	BC004004	Rab40b			Vmn1r53	Tmem37
Wwp1	Olr1	Qpct			Nxf7	Trim2
Ccdc167	Slc24a6	Yif1a			Prtg	Cldn6
Tlr7	Cd164	Angptl6			Sep1	Atp12a
Mbtps2	Mapk4	Cables1			Cbx3	Shroom3
4930422C21Rik	Csrp2	Nox4			Meox2	Mtmr4
LOC100861853 /// Luc7l2	Prkd1	Parp8			Slc44a2	Cd44
Zfyve1	Zfp532	Map2k5			Gins1	Baiap2l1
Inca1	Hmox2	Pdcd2l			Ptch1	Nars2
Exoc6b	Col2a1	Hmgcr			Cers2	Sike1
Gpr85	Sox3	Cdc42ep5			8430410A17Rik	Pea15a
Casp3	Iqgap1	Chpf2			Fthl17	Rab11fip5
Gpnmb	Ap2b1	Col12a1			5830407P18Rik	Dmc1
Tmem45b	Sec11c	Megf8			Tcn2	Gas5
Ikzf3	Dmxl2	Tyrp1			D15Ertd55e	Znf41-ps
Gpr98	Glt28d2	Atp1b1			Frs3	Card10
Lama3	Vash1	Vps18			Oca2	Map7
Yod1	9430024F10Rik	Procr			Sfxn4	Efcab2
Pdxk	Gm15776///Gng5	Dnajc27			Grpel2	Prickle1
Pgap1	Wipf2	Idh2			Txnrd3	Ankrd1
Ythdf3	4930579G24Rik	Parp3			Nadk2	Elovl1
1700042O10Rik	Myh14	Klf5			Spry4	Lor
Cdk17	Adat3///Scamp4	Atxn1			Fam189b	Gm5595
Pramel7	Dusp11	Fasn			Gfpt2	Pdlim7
D17Wsu104e	LOC100862584	Stard13			Grasp	Aspm
Fcgr3	Ccbe1	Dusp22			Dbf4	Cebpa
Hoxa3	Rab14	Gm9385			Trdmt1	Spesp1
0610010B08Rik	Unc119b	Ctsz			Pias2	Sgol2
Kazald1	Bckdha	Rela			Abcc1	Gpc1
Sntg2	Elp4	Tmed4			Dyx1c1	Zfp788
Trim43a	Smarcd2	Ccser2			Stxbp2	Cxcl16
Dnajc5b	Mb	Slc7a5			Zfp955a	Lxn
Ksr1	Gm8350///Zfp644	B2m			Eps15	Zfp959
Slc18b1	Rimkla	Setd2			BB287469	Gata2
Slc16a4	Slfn3	Cyp2c29			Ppat	Gpx3
Fam19a2	Ehd4	Tmem66			Insm1	Pramef12
Bcar3	Rreb1	Zfp612			Mina	Tgfbr2
Tbpl1	AA407881	Mettl16			Tmem125	Nr1d2
Rock1	LOC101056365	Nudt5			C78760	Jun
4930432F04Rik	Proz	Mapk12			Bend4	Lipg
Zdhhc2	Acot2	Chst15			Zfp493	Syt4
Mfap5	Fhod1	4930483C13Rik			Paqr7	Ahnak
Nsun6	Ddc	Mt4			C77370	Enah
Rab32	DXBay18	Mtap			Gtsf1l	Chic1
T	Oxsm	Hspb2			B230307C23Rik	AF067061
Gal3st4 /// Gpc2	Gm6658	Haus6			Pla2r1	1600014K23Rik
Lst1	LOC637796///Mff	Fam73a			Pla2g10	Fbxo32
B3gntl1	Vrk1	Ppp3ca			Slc38a4	Chst14
E130112N10Rik	Lgals3bp	Clnk			Piwil2	Zfp820
Gm17748 /// Ppih	Uchl3///Uchl4	Tmem132a			Foxd3	Ogfrl1
B230337E12Rik	Akr1c12///Akr1c13	Dpysl5			Dctpp1
Tlk1	Ncor1	Hmha1			Spg20
Zfp938	Tnfrsf21	Galnt3			Htatsf1
Sox12	Schip1	Ilvbl			Map4k4
Derl2	A730009E18Rik	Map6			Wisp1
6330403M23Rik /// Pura	Ccm2	Rars2			Sema4a
Spopl	Mgat4a	Zswim5			Mei4
Suv39h1	LOC100502777	Aplp2			Ptn
Smarcb1	Nes	Liph			Nmnat2
Prss54	Dnmbp	Gbp2			Pald1
Dcun1d1	E330009J07Rik	Fam102b			Atn1
Adcy5	Gm19651	5830474E16Rik			4933403O03Rik
Alkbh4	Gm10699	Camk2d			Igfbp7
Lmo4	Tfap2c	A830029E22Rik			Ints10
Col6a4	Spc25	Abi1			Foxk2
Zfp37	Tesk2	Alpl			Map3k4
Fermt3	Proca1	Tenm2			Slc11a1
Pald1 /// Thbs1	Rbm12	Themis2			Nnat
Tbca	Pappa	Tarbp2			Ptpra
Ahnak2 /// LOC101055828	Satb1	Fbxo8			Rad1
Pcm1	Chmp5	Apcdd1			9330159M07Rik
Ttc7	Slc25a37	Rcn3			Mprip
Foxc1	Scnn1b	Atf5			Foxn3
Clu	Zc2hc1a	Dnajc18			Rad9b
Smc1a	Ipmk	Pak1			4930444M15Rik
Lnp	Zfp827	Ubqln2			Farp2
Rabgap1l	Erc2	Espn			Srr
Tlx1	Cldn9	Srsf11			1700080O16Rik
Rnf6	Coro1c	G6pc3			Prmt2
Dnah7b /// Dnah7c	Pkp4	Gatm			Mlh1
Zfp54	Tmeff2	Gas6			Sfn
Gm13152 /// Gm13212	Ric8	Ndc80			B230120H23Rik
Shprh	Itga7	Lrrc42			Brf1
Adm	Otud1	Amotl1			1190005I06Rik
Tmem254a	4933426M11Rik	9530086O07Rik			Zfp317
Actrt1	4930526I15Rik	Fut4			Fbxo15
Lmo7	Dnajb6	Soat1			Zfp712
Pyy	Rcor1	Rai1			5430440L12Rik
Lbx1	Il7	Ascl1			Myo1h
Sost	Pid1	Pacs2			Wnt9a
Nxn	Slc16a1	Plekho1			Gatsl3
0610037L13Rik	Poli	4930502E18Rik			Arpc1b///Gm5637
Phf20l1	Slc25a30	Kctd12			Osgepl1
Tnfsf9	Dgcr8	Sp1			Mrpl15
Mocs3	Bspry	Kbtbd13			Top2a
4632434I11Rik	Slu7	Calhm2			Iqub
Susd5	Trim7	Myof			Spin2
Hoxd10	Pdxp	1110008L16Rik			Atg9a
Cilp	Ywhaq	Vps54			Cby1
Gspt1	Aagab	Ogt			BC038331
Guf1	Enc1	Chn1			Bcas2
6430531B16Rik	Zfp934	Ggnbp2			Bach2
Unc45a	Nfkbiz	Tub			Cep110
B930098A02Rik /// Chic2	Sgpp1	Nptx1			Usp28
Wnt5a	2810408A11Rik	Rad23b			Tktl1
A130004G07Rik	Prr14	Sv2b			Fmn2
Prrg1	Tox3	Sf3a1			Rps25
Cotl1	Ficd	Nenf			Actl6a
Rltpr	Fgd3	Pdcd4			Ly6g6e
Srsf10	Morn4	Oxnad1			Flot1
Gm14005	C920025E04Rik	Tmcc2			Gadd45a
Pxmp4	Maea	Dmrt1			Pcgf3
	Pcsk1n	Polg			Cdc37l1
	Abi2	Alg5			Nab1
	Mcu	1500011K16Rik			Rpgr
	Ptplb	Rbm4			Pou5f1
	Tmem19	Sycp2			Gramd1c
	Gpr137b	Akna			Nfib
	Nup50	Rab27b			2500002B13Rik
	Hist1h4a	Pcgf1			Trat1
	Madcam1	Zfp637			Fcgr2b
	Plcxd2	4930522H14Rik			Rbbp5
	Slc38a1	Rest			Aif1l
	Gss	4930456K20Rik			5730437C12Rik
	Atp1a1	Cwc22///Gm4354///Xdh			Rbm12b2
	Zfp423	Mcoln2			Cphx1///Cphx2///Cphx3
	Nfe2l3	Tead2			Frrs1
	Rpia	Ddx39b			Klf3
	Srl	Cklf			Ttk
	Flii///LOC101056523	Alk			Necap2
	D3Bwg0562e	Plekhb1			Ikzf2
	Tmem139	Exosc2			Ccnb1ip1
	Lypla1	LOC100047252///Psat1			Fam83g
	Mpzl1	Traf3			Blnk
	Ier2	Pms1			Gtpbp4
	Anxa11	Zfand5			Vamp3
	Ing4	Armc8			Arhgap15
	Cds2	Pygo2			Tmem184a
	Disp1	Aebp2			Dyrk2
	Tfec	Samd14			Pacsin1
	Rspo3	Zfp385a			5430416N02Rik
	Smox	Cfi			Pole2
	Cdh11	LOC101056043			Gsk3b
	Rab12	Fam115a			AY512915
	Napb	Fam134b			Igsf21
	Cystm1	5830415F09Rik			Hibch
	B230334C09Rik	Zfp809			Sulf1
	Rrp1b	Fkbp5			Pml
	Scn4b	Tmem161b			Cdip1
	Myc	Fig4			Ankrd17
	Dusp16	Parp2			Lrp10
	Gse1	Tbc1d2b			Ldhc
	Lpin3	Itga5			Fgfr2
	Ptgdr	Sgsm1			Arhgap1
	Hddc2	Ankhd1			1700001G11Rik
	Stx4a	Suclg2			Prkcb
	Klf14	Ppp1r3b			Rec8
	Plce1	Ttll3			Serpinb6b
	9430037G07Rik	Nova2			Brix1
	Rassf6	Uox			Slc7a3
	N4bp2l1	Tnnt2			Ubap2l
	Lgals4	Ifi202b			Nek9
	Golim4	Eno3			Sirt2
	Trim30a	Celf2			Papolg
	Sp8	Klf13			Gm16794
	1110008P14Rik	Gal3st1			Gm11237
	Nthl1	Clca1			Crabp1
	Gyltl1b	Ppil4			Jmjd7///Pla2g4b
	Prpf40a	Cgnl1			Apbb1
	Gm12372///Taf9	Ahr			Ppl
	Hnrnph1	Cpa6			Pex14
	Fancd2	1500012F01Rik			Mcf2l
	Cdr2l	Gna12			Sidt2
	Gm3776	Slc2a3			Col1a1
	Asl	AW495222			Lzts2
	Mrpl14	Srsf12			1700047I17Rik2
	Cdh6	Lrif1			Fbxo36
	Pax9	Usp22			Rfesd
	4930550G17Rik	Magel2			B4galt4
	Abca12	Dock7			Asns
	Stx2	Cxx1a///Cxx1b			Gngt1
	Abhd3	Igsf23			Gm14820
	Apob	2810013P06Rik			Rpl31
	Eif4g2	Tmem14c			Msl3
	Pak6	Wdr38			Gfod1
	Cc2d2a	Arhgap30			Aoah
	Kctd7	AA914427			Ift74
	Mertk	Ccdc158			Ccdc113
	Ubald1	Mn1			Nudt21
	Nxnl2	Prrg3			Rinl
	Sema4d	Zfr			Kif5c
	Lepr	Ltv1			Fhdc1
	Arhgap31	Rps6ka3			Xpot
	Dner	Slc7a6			Zfp719
	Rps6kb1	Spata5			Nasp
	Cd38	Exo1			Dapk1
	Pcdhb22	AU022054			Rpp40
	Tll1	Clcn4-2			Krt42
	Timp4	2810408I11Rik			Frk
	Scamp2	Mpdz			Fam160b2
	Btg4	Sgsm2			Arr3
	Mylip	Ifngr2			Kank1
	Myd88	Ikzf4			H13
	Lpcat4	Ogfr			Unc119
	Gm14680///Sms	Rps13			Tmem164
	Flrt2	Prnp			Snx5
	Aprt	Ifi202b			Atpbd4
	Zfp592	Egln3			Tdrd12
	Il1r2	Plk2			Rasgef1b
	4932431P20Rik	Ephb3			C130068B02Rik
	Crem	1810026B05Rik///Chd2			Morc3
	Vdr	Gm9840///Rbx1			Ptger2
	Pianp	Ckap4			Emp2
	Crhbp	Rrbp1			Arpc4
	Ccnd1	Abcb1b			Cyba
	4930554G24Rik	Nckap5l			Chac1
	Acvr2a	Agk			Pnrc1
	Cep68	Calm1			Lpl
	Bmp8a	Calcoco2			Zbtb4
	4930588G05Rik	Git1			Ska1
	Ptp4a3	Acsl6			Fam129b
	Anapc15	Slc37a2			Exoc3l
	Gm12169	Dbn1			Itgb5
	Capn5	Mcm5			Cep44
	Gna11	Cat			Gpatch4
	Hrk	Gm6150			Ank3
	AV099323	Smo			Rbms1
	B130021B11Rik	Pnp			Ngfr
	Arhgap9	Gbp3			Adamts5
	Uxt	Gk5			Pi15
	Btg1	AA414768			Caprin2
	Aldoc	Tmem59			Rnls
	Mageh1	Klhl23			Spint1
	Pygl	Rapgef4			Trabd
	Cc2d1a	Ddx49			Tnfrsf1a
	Lsm7	Dhx38			Nop58
	Rassf3	Gucd1			Sap30
	2510046G10Rik	Irf2bp2			Ppap2c
	Zbtb12	Lin9			Mybl2
	Zfp711	LOC434348			Cttn
	Nacad	Ubxn2a			Ttr
	Dzip1	Il1f6			Slc6a19
	Mpped2	Ahcyl1			Sorbs1
	Dgkk	Slc9a6			Bzw2
	Shcbp1	Gm11602			Map4k5
	4931406P16Rik	Ceacam1///Ceacam2			Elf1
	Zcchc2	Arntl2			Actr6
	Ctdsp2	Syndig1l			Arhgap8
	Tas2r105	Gpc3			Ndufaf5
	Snn	Mtpn			Pld6
	Rpl37a	Adap2			Tbc1d9
	Hpse	Lactb2			Zfp941
	Fyn	Sugt1			Gm10501
	Rnf165	Nfatc4			Ggps1
	Auts2	Mdk			Cd1d1
	Dhx58	Cdk18			5730507C01Rik
	Zfp354c	Bccip			Zfp595
	Gpm6a	Zfp383			Hmmr
	Gm9	Tmem206			Ifnar2
	Ids	Atp2a3			Slc5a3
	Bdnf	Amfr			Dock9
	Cenpc1	Gltscr1			Rhbdf2
	Notum	Sh3bp5l			Gnai2
	Wnk2	Rdm1			Pecam1
	Plk3	9430013L17Rik			Uba1y
	Als2cl	Otc			Bbs10
	B4galt5	Ddx24			5230400M06Rik
	Snx27	Stradb			Bmpr1a
	1190007I07Rik	Sos2			Slc44a3
	Cntn4	AI450353			Sppl3
	Zc3h7a	Ect2			Dhcr24
	Gpr56	Ewsr1			Tmem43
	Kdm5a	Rnpepl1			Anp32a
	Gm16288	Derl1			BC028528
	Naf1	Lpp			Tgtp1///Tgtp2
	Tspan2	4930568D16Rik			Tmem150a
	Adra2b	Ssbp2			Gp1bb///Sept5
	Pbsn	Fhl1			Mmp17
	Trip10	Ecscr			Aldh2
	Ltbp1	Marcks			Hunk
	Dnajb1	Slc16a12			Camsap3
	Fam110a	Zfp146			Glipr1l2
	Gm13205	Cyp20a1			Maged2
	Npc1	Zim1			Slc29a1
	5430434G16Rik	Mapk8ip3			Fdps
	1810019D21Rik	Nynrin			1700066M21Rik
	Tmem128	Slco3a1			Ceacam20
	Sgce	Bzw2///Gm4354///Gm5589			Hmg20b
	Rab28	Cog7			Speer7-ps1
	9430081I23Rik	2310044G17Rik			Kat2b
	Mbtps2///Yy2	Rbm5			Actr3b
	Col8a1	Shmt1			Lat
	Csta	Gm15663			Zfp763
	Prr15l	Dlk2			Dus4l
	Pcx	Myo9b			Cers3
	Megf11	2510049J12Rik			Alkbh1
	Trim29	L3hypdh			Syt13
	Pacsin3	Tmem98			Clvs2
	Jak1	Prodh			Egfem1
	Ptbp3	Pck2			Arpc1a
	Fbxo27	Daam1			Papolb
	Bcap29	Npc2			Nova1
	Psrc1	Prpf19			Tmem8
	Grhl1	D3Wsu106e			Daglb
	Gm20515	Map1lc3a			Cabp1
	Tspyl4	Gm16386			Fam117a
	Slc9a1	Mark4			Scd2
	Vcpip1	Orai1			Gm10439
	Ttc5	Suv39h2			Tmem158
	Bche	Flcn			Psph
	Stat1	AU018091			AI987944///AW146154
	Twist1	Plcxd1			Gm4636
	Zfpm2	Fam114a1			Zfp264
	Zfat	Sesn1			4930519F16Rik
	Fkbp11	E2f8			Cep57l1
	Cbr3	Tle4			AK129341
	Nbea	Mtch1			Trmt10a
	Blmh	Asb3			Gm4371
	Rcor3	Insig1			Gm10058
	2610528A11Rik	Sass6			Gad1
	Ing2	Adam10			Mycbpap
	Glyctk	Hopx			Zfpm1
	6720475J19Rik	S100a10			Gm13152///Gm13212
	LOC100045924///Mad2l1	Csgalnact2			Maf
	Depdc1b	Lrrc51			Arf2
	Ttll12	Rbl2			Ercc4
	4632409D06Rik	Scrn2			5730408K05Rik
	D7Ertd128e	Gli3			Cdk5
	Ptgs1	Gm20362			Sync
	Tmprss4	Ntn4			D16Ertd472e
	H2-Q2	Tfrc			Cdon
	Zfand2a	Large			Cbfa2t3
	S100g	Casr			Dnph1
	Ccdc85b	Mical2			Chek2
	H2afy2///H2afy3	Rwdd3			Nptx2
	Cyld	4933407I05Rik			Slc35a2
	Rnmt	Gm19966			Spsb2
	Anxa8	Kcnj12			Zcchc24
	Tbc1d8b	Cd151			4922501C03Rik
	Prdm2	Cenpm			Slc25a31
	Ppic	Klc1			Zfp870
	C80165	1810055G02Rik			Ifitm1
	Parp10///Plec	Trpm2			Ranbp17
	4930471M09Rik	2900026A02Rik			Ldhb
	Ctbs	Wipi1			Tet2
	Prss41	Scube3			Pabpc1l
	Phf13	Spats2l			Sohlh2
	Tspan8	Hvcn1			Rbms2
	Foxj1	Dnajc2			Srfbp1
	Pip5k1c	Mum1l1			Btg2
	Ass1	Pde4b			Pdcl
	Med13	C430002E04Rik			Manbal
	Zkscan6	Ndnf			Ptpn6
	Hecw2	Dad1			Hmgcs1
	Zfp428	Cml2			Iqsec1
	Mid1ip1	Tmem132c			Ric3
	Map3k7	Sit1			Usp46
	Slmo1	B930003M22Rik			Kcnk5
	Gm10256	Fam129a			Cldn23
	Armcx1	Eif4ebp1			Ndufaf2
	Rassf7	Depdc7			Gm10664
	Fjx1	Grip1			Pi4ka
	Dnajc22	Abcf2			Serpini1
	Isg20	B3gnt1			Tmem127
	Ildr2	Irs2			Coil
	Atp10a	Hspa8			Gbx2
	Rps6ka1	Dclre1a			Adprm
	Gm20559	Dennd5a			2010309G21Rik
	Grb2	Dppa5a			Col6a1
	Serpini2	M1ap			Trp53
	Dkkl1	Atg7			4930558J18Rik
	Spink3	Kif1a			Arvcf
	Lrrtm1	Psmg4			Ehhadh
	Osbpl3	Chrna6			Tfap4
	Gucy2g	Ak4			Tfpi
	1700023H06Rik	Rin1			Ttc37
	Plekhg4	Ercc6l2			Mtm1
	Aldh3a2	Lrrfip1			Foxj2
	Atxn2	Rem2			Reep3
	Ighm	Acap1			Sec24b
	Cd55	2010315B03Rik			Ccpg1
	Mcur1	D6Wsu163e			Ergic3
	Tpd52	C430003N24Rik			Ppm1a
	F5	Ppwd1			Abca3
	Nolc1	Phf15			Hsd17b14
	Mccc2	Dusp28			Evpl
	Tenm3	Nudt10///Nudt11			Porcn
	Unkl	Adrb2			Tmem238
	Lgals8	4930429N05Rik			LOC101056577
	Cacng7	Nars			Tasp1
	1700086L19Rik	Casp8ap2			Lemd1
	Hmox1	Rccd1			H2afz
	Pitpna	Rab39			Stk31
	Ell	Iars			Adcy7
	Flg	Tyro3			Camk1
	Akap12	Ltbp3			Ptpn14
	Tifa	3110047M12Rik			Gm13718
	Lrig1	Frmpd3			Purb
	Hp1bp3	Kdm3b			LOC101056500
	Rilpl1	Tprg			Oard1
	Eif2ak4	Hrasls			Kcnd1
	Las1l	Piga			Mob3b
	Ace	Atpaf1			Psmc3ip
	Tc2n	Stxbp6			Msh3
	Bcat2	2610008E11Rik			Gpd1
	Bcl9l	Apex2			Dhodh
	Pald1///Thbs1	Ctnnal1			Magea5
	Igf2r	Taf4b			Gas2
	Tmod3	Akap2			Cacnb3
	Trappc10	Zfp455			Mrps6
	Irx1	Trp53i13			Nanog
	Fbxl12	5830426C09Rik			Piwil4
	Zxdc	Adamts15			Syce1
	2810025M15Rik	Atf4			Ppp1cb
	Epb4.1l4b	Wdr82			Stmn3
	Bola2	Anxa6			Khdc3
	Tbc1d2	Scarf2			Tex14
	Gpm6b	Dhdh			Tex12
	Macrod1	Fancm			Gtsf1
	1110035M17Rik	Golgb1			9530068E07Rik
	Crlf1	LOC100505160///Pnpt1			Scarb2
	Smpdl3b	Gls			1700016G14Rik
	Coq3	Gbp2b			Naa11
	Soat2	Man1a			Pip5k1a
	Rnd3	Slc27a3			Rlbp1
	Slc15a4	Fscn1			Pcbp4
	Dixdc1	Hsbp1			Capsl
	Trim14	1700071A11Rik			Psen1
	Bace2	Leprel4			Nav2
	Pip4k2c	Trp63			Ncl
	Zswim6	Efemp2			Plbd1
	A830010M20Rik	C79557			Prelid2
	Gpr137b-ps	41893			Sirt3
	Il13ra1	Rasd2			Fam53b
	Arpc2	Lypd6b			1500016L03Rik
	Kprp	Pnp///Pnp2			Col18a1
	Adrb3	5033430I15Rik			Col4a5
	C030034E14Rik	Cdsn			Lrp8
	Rbm47	Fbxo25			Cuedc1
	Itgb3	Dip2a			Cacybp
	Arhgef18	Zfp287			Pfdn4
	Pvrl3	Slc12a4			Rps6ka4
	Ptgds	6530403G13Rik			Pof1b
	Fam102a	Gng13			Kif1c
	Plch1	Gipc2			Cep97
	Fam213b	Bag2			Zcrb1
	Pim1	2810417H13Rik			Mest
	Zfp365	Rtfdc1			Sh3rf2
	Pdzk1	Hist1h3b			Trim63
	Dars2	Ptrf			Dgkb
	Tmub2	Cdkal1			Tpk1
	Hdac2	Wtap			Fam171b
	2600001M11Rik	Adamts1			Rnf38
	Ccbl2	Hoxb3os			Phf2
	Gm12693///Rwdd1	2810043O03Rik			4933406J08Rik
	Aar2	Plekhh2			Figf
	Zfp160	Ceacam1			Aak1
	Sptan1	Gm8615///Gnpda1			Lama5
	Cyp39a1	Cul5			1700020N01Rik
	Tcap	6430537K16Rik			Arhgef17
	Eno4	C77626			Znrd1as
	Klrc2///Klrc3	Tbc1d5			Apobec1
	Cyp2s1	Synm			Coro7
	Pkp2	Pgk1			Sult6b1
	Esrra	Rnf186			Pzp
	4933406J09Rik	Oaz2			Ano6
	Plekhm1	Adora1			Nf2
	Cdk2ap2	Fuca1			Rapgef3
	Ldb1	Palld			Sec1
	Prrx1	Hdac7			LOC100047518
	Kctd9	Plekhd1			Gramd1a
	Mmp11	Ugdh			Fdft1
	Adamts9	Acpl2			Tma16
	Tpx2	Trim13			Pttg1ip
	Rab27a	Sprr2a1///Sprr2a2			Farsb
	5430417L22Rik	Wnk1			Cebpb
	Abhd14b	1810058I24Rik			Ppef2
	Gulo	Fkbp10			1700008I05Rik
	Klk7	Trmt13			Mterf
	Cdkn1a	Ccdc79			Tln1
	Prkch	Pik3ip1			Tsc22d4
	Rabl6	Snx21			Slc12a8
	Map3k2	Rgma			Eef1e1
	Clic5	Cited2			Mrps14
	Zhx3	Pcdh19			Ugt8a
	Mkl2	Nol11			D19Bwg1357e
	H60c	Ppp1r16b			Rbm4b
	Wdr35	Ankrd24			Gltscr1l
	Tbl1xr1	Zfhx2			D1Ertd273e
	Irx4	Uqcrh			Gm10658
	Acadvl	Myocd			Prr5
	Tor1aip2	Scn1b			Cops5
	Tmem151b	Haghl			Gdf3
	Aaed1	Tert			Cdc5l
	Focad	Mtnr1a			Tfdp2
	Gulp1	Kndc1			Dtymk
	Plod2	Sdccag8			Tdgf1
	Heatr6	Ccnb1			Golga2
	Ppap2b	Arf6			Ppm1d
	Klhl8	Spsb1			Macrod2
	Tiam1	Tex11			Gns
	Gm21949///Schip1	4933411K05Rik			Eml3
	Ppm1j	Magi2			Ankrd32
	Rnasel	Pttg1			Tgm1
	Hsdl1	BC068157			AV320801
	Tnfaip6	Tex30			Tjp3
	Scn3b	Lars			Nr5a2
	Dact1	Gm19773			Cmah
	Aqp9	Vps37c			Ampd3
	Crh	Ngdn			Phlpp2
	Cxxc4	Gmpr2			Gngt2
	0610009O20Rik	Dancr			Mastl
	Gjb3	Prl3a1			Smg1
	B3gnt7	Zc3h8			Tmem219
	Pde1b	Ube2s			Mtdh
	Cap1	Orc2			Tubg2
	Hexim1	Ptgfr			Wbp1l
	Tmem109	Cyth3			Timm8a2
	Fzd7	Dpysl2			Dppa3
	1700007L15Rik	C530014P21Rik			Zfp81
	Mysm1	Igsf3			Tm7sf3
	Cars2	Wdr6			Syngr2
	Pold2	Ptms			Slc25a5
	Mfsd11	Tgfbrap1			Arhgef16
	Tbrg1	Rhox2a///Rhox2e			Gjb5
	Dcaf12l1	2310042E22Rik			Cradd
	Steap1	Dcxr			Kcnk2
	Fbxo6	Csnk1g2			Tuba3a///Tuba3b
	Moxd1	Rpl35			Ttc39b
	Nrip1	1110002L01Rik			Slc25a10
	Tjp2	Aars			B230354K17Rik
	Ncoa6	2900046L07Rik			Sertad2
	Orc4	Dnmt3a			Ptpn20
	Exd1	E2f2			Tk1
	AU040320	2210416J07Rik			Cth
	Mta3	Pmepa1			Sh3gl2
	Fmo5	Gsap			Mia
	Fat4	Lrrc41			2310043M15Rik
	Gtf2a1l	Actr1b			Chga
	Gimap9	Mettl25			Tcea1
	Sh3d21	Fuom			Abce1
	Maoa	Lypd5			Chd4
	Ecm1	Npm3///Npm3-ps1			2610528J11Rik
	Tmpo	Cav2			Hmgb2
	Supt5	Rad54b			Tex9
	Ptchd3	Ak3			Phf11d
	Uaca	Larp1b			Abcc4
	Gskip	Eif1			Dclk1
	D030020J04Rik				Capg
	Nxf3				Slc5a1
	Pip5k1b				Klhl18
	Zfp395				Zfp825
	Rac1				Arhgap23
	Zc4h2				Hdlbp
	Nqo1				Sh3bp1
	Tspan33				Adam22
	Dok2				Ubtfl1
	Pmaip1				2410003I16Rik
	Ifit3				Gm9918
	Csf2ra				Pcdh7
	Tpgs2				Nrp2
	Tstd2				Prps1
	Mgmt				Gm11487
	1110032F04Rik				Fam168a
	Ap1g1				Zbtb8a
	Ang				Ticrr
	Gm21098				Tmtc1
	Tspo				Arxes1///Arxes2
	Tns1				Mcc
	Dnmt3b				Slc35f6
	Cacna1a				Yipf2
	Enho				Zfp39
	Snx1				2410076I21Rik
	Mttp				Prl3d1///Prl3d2
	Tspan14				Pigc
	4930515G13Rik				Anapc2
	Uxs1				Shank3
	Aff1				Nefh
	Rab11fip4				Rpusd2
	Pgpep1l				Alpk3
	Ccdc25				Fbxl19
	Sbspon				Lphn3
	Senp1				Etv4
	Trim34a///Trim34b				P2rx4
	Dock8				Ldlrad3
	Gm10177				Lck
	Cpox				Socs3
	Mcoln3				Prps1///Prps1l3
	Numa1				Mrp63
	Fah				Mkrn1
	Akap13				5430439M09Rik
	Lsamp				Mapk14
	Zfp239				Ptpn21
	Fam188a				Pdk4
	Elk4				Ptpn13
	Gm3470///Rbpms2				Snhg8
	Enpp1				Nlrp4f
	Trmt2b				Mto1
	Prss12				Klf4
	LOC106740///Phf10				Rgs7bp
	Zfp329				Upp1
	Crls1				Gsta4
	Bex2				Rpf2
	Ada				Tcstv1
	Rerg				Epn2
	Ago4				Fez1
	Cmklr1				Arl15
	Slc7a7				Zeb1
	Wisp3				Rhobtb3
	B4galnt2				6820445E23Rik
	Ugp2				Fntb///LOC639541
	Pla2g4f				Rpl41
	Robo4				Gm129
	Ccdc69				Bckdhb
	Ranbp3				Myh9
	Optn				Rps6///Rps6-ps4
	Stmn1				4933416C03Rik
	Unc45b				BB557941
	Efcab11				Myct1
	Hsd17b1				Lrguk
	Elf2				Sarnp
	Cav1				Frmd4b
	Fgf13				Thumpd3
	Bik				Cmtm8
	Ccdc89				Tmem189
	Nr2f6				Lap3
	Csrnp1				Dtwd2
	Ctsc				Ctr9
	Lgals3				Hpcal1
	Fbn2///LOC100047082				Zfp960///Zfp97
	9230110C19Rik				2410018M08Rik
	2410089E03Rik				C2cd5
	Tppp				Prkd2
	Cela3b				Ntrk3
	Klhl10				Atp6v1h
	Dpysl3				Rab39b
	Cxadr				Gpr133
	Slc29a2				Ninj1
	Spryd3				Agtpbp1
	4930523C07Rik				Pik3cb
	Bcl2l2				Abcb1a
	Snx10				Nck2
	Acsl5				Abhd4
	Zfp940				Lrmp
	Ccdc104				Tcrb-J
	Pomgnt1				LOC100862515///Tbc1d1
	Tubb2a				Kdm3a
	Psd2				4831440E17Rik
	Fxyd2				Smim4
	Ptpre				Zfp748
	Rnf216				Kitl
	4930466K18Rik				Cdk14
	Fstl1				Bid
	Ubl4				Sod1
	Parp9				Pitrm1
	Prkce				D630023F18Rik
	2900054C01Rik				Jarid2
	Tgif1				Rpap1
	Hsd3b7				Sepn1
	Thyn1				Tgs1
	Rragd				Tmem242
	Alad				Dpysl4
	Fam78a				Srebf1
	Sema5b				Cyp2c44
	Hspa14				Afap1l1
	Foxj3				Furin
	Fggy				Ctnnd2
	Vps37b				Cmss1
	Megf6				Mypn
	Lrrtm4				Rad51ap1
	Dnaaf1				Pddc1
	Ctxn2				Flrt3
	2610307P16Rik				Slc40a1
	Utp6				Ddit3
	Sin3b				Stmn2
	Alg13				Zfp953
	Entpd4				Tekt1
	Ankdd1b				Mapk13
	Tgoln1///Tgoln2				Rhpn2
	Ppip5k2				D5Ertd566e
	Ccnjl				Fras1
	Fbxw22				Ggta1
	Irf6				Scand1
	Prune				D7Ertd193e
	BC096441				Rbmxl2
	Epcam				Tpst2
	Cic				9530077C05Rik
	Parp14				Zfp654
	Scoc				1700086P04Rik
	Mark3				Dnmt3l
	Dll1				Cd47
	Gcsh///LOC674321				0610010B08Rik
	Magi3				Cast
	Cramp1l				Depdc1a
	Oasl2				Defb10
	Atad1				Epha4
	Lgals9				Pcdh15
	Brpf1				Pdgfc
	Tatdn2				Mettl18
	Paqr4				Dppa4
	Tmem182				Uvssa
	Dock4				Oas2
	Chrnb1				Pycard
	Ciz1				Gzmd
	Snx16				Dgka
	Lrrc8e				Fabp3
	Prdx5				Duxbl1
	Slc4a7				LOC100047518
	Arhgap10				Dlg1
	Tnp1				Zfp454
	Tle3				Tsacc
	Ppp1r18				Fam20b
	Zfp191				Bdh2
	Hey2				Them4
	Xylb				Polr3gl
	Wscd2				Dzip1l
	Clvs1				Usp17lc///Usp17ld
	Elmsan1				Impa2
	Gga2				Pcdh20
	Cldn4				Tex13
	Heatr1				Senp8
	Tmem17				Ptrh2
	Itpr3				Clgn
	Gtf3c6				Pitpnc1
	Zbed3				Kcnb1///Pacsin2
	Gm14318				Mael
	Satl1				Ssh3
	Wdr16				Ago2
	Mical1				Tsen2
	Lmbrd1				Appbp2
	Txndc17				2700097O09Rik
	Lix1l				4930503E14Rik
	Loxl2				Zmym1
	Zfp599				Angptl4
	Camta2				Dleu2
	Kif7				Gm13261
	4930513O06Rik				Zfp715
	Msantd3				Npr1
	Ccdc8				Zfp566
	Usp18				Egln1
	Abhd16a				Lsr
	H2-K1///LOC101056305				LOC100046899///Meis3
	Gm9706///Isg15				Tor2a
	Cyb5b///LOC100047577				Mns1
	LOC100044656				Rnf41
	Pcdhb9				Npnt
	Cdca7l				Tyrobp
	Dhx40				Dnpep
	Tmem237				Epb4.1
	Actn3				Cyb5r1
	Thsd4				Prpsap2
	Galnt4				Pla2g5
	Npcd///Nptxr				Pskh1
	Gabra4				Gm14133
	Rlim				Zswim8
	Rab25				Hsf2bp
	Xist				Gnpnat1
	Trim62				Coro1a
	Tor1b				Stap2
	Cnst				Mettl5
	Bsg				Ltbp4
	Grb10				Dnajb12
	Psmb3				Snx9
	Efhd1				Tmem88
	Poglut1				Hus1
	Ifit2				Tmem129
	Gramd1b				Col11a1
	Trappc12				Chchd10
	Tspan13				Slc25a11
	Rcbtb1				Srsf6
	Igtp				Rsph4a
	4933401B06Rik				Mtfr1l
	Iigp1b				Slc1a1
	Inpp1				Itgae
	3830612M24				C80425
	Rassf4				Inf2
	Cbfa2t2				Ticam1
	Eif2ak2				Ubr7
	Inppl1				Smyd4
	Wfdc2				Mrpl35
	Cnot6l				Hal
	Adtrp				Zfp846
	Usp24				Parp6
	Zfp667				Rnf220
	Mme				Tbx3
	Igfbp2				Rps6kc1
	Clic6				Micall1
	Cdo1				Rnpep
	Phf14				Epn1
	2810403G07Rik				4732460I02Rik
	Irf7				Maats1
	2810442I21Rik				Klrd1
	Mlxip				Triobp
	Naga				Myo1d
	Gm10567				Axin2
	Radil				Mrps24
	9530059O14Rik				Slc39a1
	Kdm5b				Taf1d
	Apba3				Litaf
	Tubb2b				Snapc5
	Psd3				Cry1
	Zbtbd6				C1d
	Nap1l3				Otx2
	Klhl7				Zfp687
	AI854703				Zfp101
	Tbc1d10a				Gm10451
	LOC101056616///Tceb1				4932412D23Rik
	Qdpr				Ntf5
	Dcaf5				Ccdc132
	Dpp4				Cand2
	2700081O15Rik				Gm11397
	2210011C24Rik				Slc17a9
	Pik3cd				Pom121
	Arrdc1				Zfp207
	BB236558				Wdr77
	Mall				Macc1
	Dusp4				Cobl
	2010111I01Rik				AU018829
	Tln2				Ptplad2
	Irs3				Twf2
	Acvr2b				Dnajb2
					Lef1
					Lrp11
					Acer2
					Vps51
					Gm10736///Rpl41
					Coprs
					Paqr3
					Bub1
					D14Abb1e
					Pcyt1b
					Gm14217///Rpl5
					Etv1///Gm5454
					Speg
					Fank1
					Smc1b
					Fam210b
					Plag1
					Mb21d1
					Lrp5
					Tstd1
					Rpp25
					Limk2
					Commd1
					Pstpip2
					E230016M11Rik
					Lrrc16a
					Tmem120a
					Bdh1
					Pex5
					Shb
					Pja1
					Tpd52l1
					Dhx16
					Senp7
					Cbx1
					Ddr1
					Amhr2
					Met
					Zbtb42
					Serpinb9b
					Slc4a2
					Laptm5
					Rapgef2
					4930432K21Rik
					Kansl1l
					Usp19
					Suox
					Tnfrsf19
					Slc35c1
					Frs2
					Mlf1ip
					Ube3a
					Gm13012
					App
					Taf3
					AU018466
					2810416A17Rik
					Inadl
					Foxo4
					LOC100044729///Lsm5
					2610305D13Rik
					Manba
					Pld1
					Tmem41a
					Cps1
					Spp1
					Hip1r
					St14
					4933428G20Rik
					Fam132a
					Mvd
					Inpp5e
					Frmd6
					F11r
					4930402F06Rik
					Inpp5d
					Pdzrn3
					Aldh6a1
					Pik3r3
					Hap1
					Lamb2
					Gm11756
					Pigl
					Gabrb3
					Prrg2
					Preb
					Ppp1r13l
					Mras
					Hormad1
					Map7d2
					Mrpl47
					Hhip
					Sema3b
					Necab1
					Colec12
					Tcerg1l
					Sgol1
					Lpar2
					Pdpn
					Dsg2
					Tradd
					Syce3
					Mb21d2
					St8sia1
					Srebf2
					Ccdc160
					Gm11223///Stmn1
					Tex40
					St6galnac2
					Msl1
					Eny2
					4932416H05Rik
					Uchl1
					Afp
					Elovl4
					Thada
					Dbi
					Slc25a51
					Ube2h
					Keap1
					Hs6st2
					Eif5a2
					Rnf17
					Gm6792
					2410006H16Rik
					Esrp1
					Ddx18
					Asz1
					Cd99l2
					Higd1a
					Ldhd
					Usp25
					Smad7
					Gm13242
					Susd4
					Gemin2
					Car13
					Slc35f5
					Lipo1
					Cep41
					Zswim7
					1700019G17Rik
					Phc1
					Evl
					Zfp709
					Gm7367///Ubald2
					Etnk1
					A230102O21Rik
					Vwf
					4921511E18Rik
					Dnm1l
					Myh10
					Fmo2
					Tmem209
					Dbt
					Lrrn4
					Acly
					Krt17
					Tcstv3
					Lpgat1
					Ssbp1
					Gm7020///Lin52
					Tefm
					Akr1b3
					Eif2s3y
					Cox7b2
					Cpsf4l
					Rras
					Gnb2
					Onecut2
					2310030G06Rik
					Smim1
					Mbd4
					Cobll1
					Gpr143
					Fam229b
					Llgl2
					1110001J03Rik
					Znhit6
					Prex2
					Noc3l
					Gm20748
					Acadl
					Boll
					Nup43
					Lss
					Kctd8
					Rhoc
					Acyp2
					Prr12
					Zfp157
					1700037C18Rik
					Myo5b
					Nit2
					Cenpf
					Mylpf
					Pbx3
					Sntb2
					Vwa5a
					Ndst1
					Tcf15
					Bbs4
					Dpy30
					Pla2g12b
					Mpzl2
					Xrcc5
					1700018B24Rik
					Aard
					Wnt4
					Irf2bpl
					Coro2a
					Slc30a2
					Tmem64
					Ddx60
					Gcm2
					Kremen1
					Tars
					Slc10a3
					9130413E14Rik
					Cyp7a1
					Trio
					Anp32e
					4933425B07Rik
					Ralb
					Slc43a2
					Nlrp14
					Mbnl2
					Mrpl39
					Prrx2
					Stc2
					Zfp296
					Orc5
					Vcam1
					Siah1a
					Tmbim1
					Dhfr
					Cnksr1
					Add1
					Nrip2
					Mkl1
					Mdfi
					Dync1i1
					Eps8l2
					Rxra
					Fam65a
					Hdgfrp3
					Ccdc43
					Gm2022
					Cep55
					Aqp3
					Gramd3
					BC147527
					Bcl9
					Zfp697
					Efcab1
					Mov10l1
					Zbtb44
					Lrriq4
					Mblac2
					Atm
					Pnma2
					Cmss1///Pgap2
					Sc5d
					Fbxo5
					Mreg
					Gramd4
					Svip
					Kdm6b
					BC055324
					Noxred1
					Cyct
					Mmrn2
					Ube2t
					Gprc5a
					Aasdhppt
					Ndufab1
					Rhbdf1
					Timm10
					Cln6
					Il17d
					Pold4
					Dcaf10
					Gm10482
					Peg3
					Wdr91
					Gas5///Snord47
					Zfp71-rs1///Zfp738
					Ascc2
					Epha2
					Solh
					Rps9
					Pex6
					Nme6
					B3gnt9
					N4bp3
					Zxda
					Sh3gl3
					Ceacam15
					1700029P11Rik
					Dnajc19///Dnajc19-ps
					Gm13102
					Prss2
					Bmp7
					Zfp286
					Dlg3
					Wipi2
					Ptprf
					Gm12688
					Trpm1
					Nqo2
					Pipox
					Fem1b
					Tm6sf1
					Stambp
					Cubn
					D13ERTD608E
					Habp4
					Stk30
					Slc2a1
					Nkx6-3
					Mcf2
					Esx1
					BC080696
					Iqcg
					Cep170b
					Ssh1
					Scyl2
					Gpsm3
					Asah2
					Mnd1
					Txndc16
					Rnf19b
					Gria3
					Capn6
					Myo1e
					Fam89a
					Siah1a///Siah1b
					2410018L13Rik
					Msrb3
					Ramp3
					Tmem39a
					LOC100862413
					Tnrc18
					Slc27a4
					Cdc42bpb
					Plekhg6
					Cpn1
					Rnf215
					2210418O10Rik
					Brcc3
					Gyk
					Hk1
					Hsf1
					Dppa2
					Fblim1
					Lactb
					Pcolce2
					Pan3
					Crip1
					Slbp
					Foxo1
					Tmed5
					Cdyl2
					Abhd5
					Plekhg1
					Chrdl1
					Arid3a
					Rpl12
					Ttc26
					Yae1d1
					Rps6ka5
					Fyco1
					Zfp42
					Abcb7
					Ptch2
					Ctsb
					Ppp1r14d
					Ankrd10
					Stag3
					Mpp1
					sept9
					Ryk
