# Supplementary material for: Single-stranded DNA binding protein Ssbp3 induces differentiation of mouse embryonic stem cells into trophoblast-like cells
Source: Stem Cell Res Ther. 2016 May 28;7:79. doi: 10.1186/s13287-016-0340-1 (PMC4884356; doi:10.1186/s13287-016-0340-1)
Supplement: Additional file 5: Table S4. — MGI Batch Report—mammalian phenotype (MP) ontology of the upregulated genes induced by Ssbp3 overexpression. (XLSX 15 kb) [file 13287_2016_340_MOESM5_ESM.xlsx]

## Sheet: Sheet1
Liu Table S5 MGI Batch Report
Input	MP ID	Term
Hoxa1	MP:0000035	abnormal membranous labyrinth morphology
Adm	MP:0001711	abnormal placenta morphology
Akt1	MP:0001711	abnormal placenta morphology
Atp11a	MP:0001711	abnormal placenta morphology
Cdkn1c	MP:0001711	abnormal placenta morphology
Cdx2	MP:0001711	abnormal placenta morphology
Cited1	MP:0001711	abnormal placenta morphology
Cyr61	MP:0001711	abnormal placenta morphology
Egfr	MP:0001711	abnormal placenta morphology
Fbxw8	MP:0001711	abnormal placenta morphology
Hand1	MP:0001711	abnormal placenta morphology
Itgav	MP:0001711	abnormal placenta morphology
Krt19	MP:0001711	abnormal placenta morphology
Krt4	MP:0001711	abnormal placenta morphology
Krt8	MP:0001711	abnormal placenta morphology
Mbd5	MP:0001711	abnormal placenta morphology
Pparg	MP:0001711	abnormal placenta morphology
Prss8	MP:0001711	abnormal placenta morphology
Tex19.1	MP:0001711	abnormal placenta morphology
Akt1	MP:0001712	abnormal placenta development
Ascl2	MP:0001712	abnormal placenta development
Cul7	MP:0001712	abnormal placenta development
Dlx3	MP:0001712	abnormal placenta development
F2r	MP:0001712	abnormal placenta development
Gjb2	MP:0001712	abnormal placenta development
Hand1	MP:0001712	abnormal placenta development
Pdgfra	MP:0001712	abnormal placenta development
Plac1	MP:0001712	abnormal placenta development
Pparg	MP:0001712	abnormal placenta development
T	MP:0001712	abnormal placenta development
Wnt7b	MP:0001712	abnormal placenta development
Aim1	MP:0001713	decreased trophoblast giant cell number
Cul7	MP:0001713	decreased trophoblast giant cell number
Egfr	MP:0001713	decreased trophoblast giant cell number
Hand1	MP:0001713	decreased trophoblast giant cell number
Cdx2	MP:0001714	absent trophoblast giant cells
Eomes	MP:0001714	absent trophoblast giant cells
Tead4	MP:0001714	absent trophoblast giant cells
Egfr	MP:0001715	placental labyrinth hypoplasia
Pparg	MP:0001715	placental labyrinth hypoplasia
Adm	MP:0001716	abnormal placenta labyrinth morphology
Arap3	MP:0001716	abnormal placenta labyrinth morphology
Calcrl	MP:0001716	abnormal placenta labyrinth morphology
Capn2	MP:0001716	abnormal placenta labyrinth morphology
Cdkn1c	MP:0001716	abnormal placenta labyrinth morphology
Cdx2	MP:0001716	abnormal placenta labyrinth morphology
Dlx3	MP:0001716	abnormal placenta labyrinth morphology
Dusp9	MP:0001716	abnormal placenta labyrinth morphology
Egfr	MP:0001716	abnormal placenta labyrinth morphology
Fbxw8	MP:0001716	abnormal placenta labyrinth morphology
Gcm1	MP:0001716	abnormal placenta labyrinth morphology
Hand1	MP:0001716	abnormal placenta labyrinth morphology
Krt19	MP:0001716	abnormal placenta labyrinth morphology
Krt4	MP:0001716	abnormal placenta labyrinth morphology
Krt8	MP:0001716	abnormal placenta labyrinth morphology
Mmp15	MP:0001716	abnormal placenta labyrinth morphology
Pparg	MP:0001716	abnormal placenta labyrinth morphology
Vps53	MP:0001716	abnormal placenta labyrinth morphology
Hand1	MP:0001724	abnormal extraembryonic endoderm formation
Prickle1	MP:0001724	abnormal extraembryonic endoderm formation
Cited1	MP:0002086	abnormal extraembryonic tissue morphology
Dab2	MP:0002086	abnormal extraembryonic tissue morphology
F3	MP:0002086	abnormal extraembryonic tissue morphology
Foxf1	MP:0002086	abnormal extraembryonic tissue morphology
Gcm1	MP:0002086	abnormal extraembryonic tissue morphology
Hand1	MP:0002086	abnormal extraembryonic tissue morphology
Hist1h1c	MP:0002086	abnormal extraembryonic tissue morphology
Itgav	MP:0002086	abnormal extraembryonic tissue morphology
Krt18	MP:0002086	abnormal extraembryonic tissue morphology
Krt19	MP:0002086	abnormal extraembryonic tissue morphology
Lamb1	MP:0002086	abnormal extraembryonic tissue morphology
S100a8	MP:0002086	abnormal extraembryonic tissue morphology
Tfap2a	MP:0002086	abnormal extraembryonic tissue morphology
Dab2	MP:0002582	disorganized extraembryonic tissue
Pcsk6	MP:0002582	disorganized extraembryonic tissue
Elf5	MP:0002583	absent extraembryonic ectoderm
Hand1	MP:0002584	small ectoplacental cone
Hand1	MP:0002824	abnormal chorioallantoic fusion
Wnt7b	MP:0002824	abnormal chorioallantoic fusion
Ascl2	MP:0002836	abnormal chorion morphology
Bmp2	MP:0002836	abnormal chorion morphology
Hand1	MP:0002836	abnormal chorion morphology
Wnt7b	MP:0002836	abnormal chorion morphology
Akt1	MP:0003231	abnormal placenta vasculature
Arap3	MP:0003231	abnormal placenta vasculature
Cdx2	MP:0003231	abnormal placenta vasculature
Cited1	MP:0003231	abnormal placenta vasculature
Itgav	MP:0003231	abnormal placenta vasculature
Parva	MP:0003231	abnormal placenta vasculature
Pdgfra	MP:0003231	abnormal placenta vasculature
Pdgfrb	MP:0003231	abnormal placenta vasculature
Dlx3	MP:0003403	absent placental labyrinth
Gcm1	MP:0003403	absent placental labyrinth
Mmp15	MP:0003403	absent placental labyrinth
Ascl2	MP:0004255	abnormal spongiotrophoblast layer morphology
Cdkn1c	MP:0004255	abnormal spongiotrophoblast layer morphology
Dlx3	MP:0004255	abnormal spongiotrophoblast layer morphology
Dusp9	MP:0004255	abnormal spongiotrophoblast layer morphology
Egfr	MP:0004255	abnormal spongiotrophoblast layer morphology
Fbxw8	MP:0004255	abnormal spongiotrophoblast layer morphology
Krt19	MP:0004255	abnormal spongiotrophoblast layer morphology
Krt4	MP:0004255	abnormal spongiotrophoblast layer morphology
Krt8	MP:0004255	abnormal spongiotrophoblast layer morphology
Akt1	MP:0004259	small placenta
Amot	MP:0004259	small placenta
Egfr	MP:0004259	small placenta
Igf2	MP:0004259	small placenta
Krt18	MP:0004259	small placenta
Krt19	MP:0004259	small placenta
Krt4	MP:0004259	small placenta
Krt8	MP:0004259	small placenta
Tex19.1	MP:0004259	small placenta
Cdkn1c	MP:0004260	enlarged placenta
Nrk	MP:0004260	enlarged placenta
Pdgfra	MP:0004260	enlarged placenta
Plac1	MP:0004260	enlarged placenta
Krt4	MP:0004264	abnormal extraembryonic tissue physiology
Krt8	MP:0004264	abnormal extraembryonic tissue physiology
Gjb2	MP:0004265	abnormal placental transport
Igf2	MP:0004265	abnormal placental transport
Capn2	MP:0004266	pale placenta
Cyr61	MP:0004266	pale placenta
Cyr61	MP:0004560	abnormal chorionic plate morphology
Gcm1	MP:0004560	abnormal chorionic plate morphology
Pparg	MP:0004560	abnormal chorionic plate morphology
Cdkn1c	MP:0004920	increased placenta weight
H19	MP:0004920	increased placenta weight
Igf2	MP:0004920	increased placenta weight
Nrk	MP:0004920	increased placenta weight
Phlda2	MP:0004920	increased placenta weight
Plac1	MP:0004920	increased placenta weight
Adm	MP:0004921	decreased placenta weight
Akt1	MP:0004921	decreased placenta weight
Fbxw8	MP:0004921	decreased placenta weight
Fos	MP:0004921	decreased placenta weight
Igf2	MP:0004921	decreased placenta weight
Igf2bp1	MP:0004921	decreased placenta weight
Pgf	MP:0004921	decreased placenta weight
Phlda2	MP:0004921	decreased placenta weight
Cdx2	MP:0005028	abnormal trophectoderm morphology
T	MP:0005028	abnormal trophectoderm morphology
Cdx2	MP:0005031	abnormal trophoblast layer morphology
Egfr	MP:0005031	abnormal trophoblast layer morphology
Eomes	MP:0005031	abnormal trophoblast layer morphology
Itgav	MP:0005031	abnormal trophoblast layer morphology
Krt19	MP:0005031	abnormal trophoblast layer morphology
Krt4	MP:0005031	abnormal trophoblast layer morphology
Krt8	MP:0005031	abnormal trophoblast layer morphology
Pdgfra	MP:0005031	abnormal trophoblast layer morphology
Pdgfrb	MP:0005031	abnormal trophoblast layer morphology
Pparg	MP:0005031	abnormal trophoblast layer morphology
Aim1	MP:0005032	abnormal ectoplacental cone morphology
T	MP:0005032	abnormal ectoplacental cone morphology
Aim1	MP:0005033	abnormal trophoblast giant cells
Cdkn1c	MP:0005033	abnormal trophoblast giant cells
Elf5	MP:0005033	abnormal trophoblast giant cells
Hand1	MP:0005033	abnormal trophoblast giant cells
Krt18	MP:0005033	abnormal trophoblast giant cells
Krt19	MP:0005033	abnormal trophoblast giant cells
Krt4	MP:0005033	abnormal trophoblast giant cells
Krt8	MP:0005033	abnormal trophoblast giant cells
Pparg	MP:0005033	abnormal trophoblast giant cells
Foxf1	MP:0006323	abnormal extraembryonic mesoderm development
Hand1	MP:0006372	impaired placental function
Krt19	MP:0006372	impaired placental function
Krt4	MP:0006372	impaired placental function
Krt8	MP:0006372	impaired placental function
Ascl2	MP:0008803	abnormal placental labyrinth vasculature morphology
Cited1	MP:0008803	abnormal placental labyrinth vasculature morphology
Cyr61	MP:0008803	abnormal placental labyrinth vasculature morphology
Dlx3	MP:0008803	abnormal placental labyrinth vasculature morphology
Fbxw8	MP:0008803	abnormal placental labyrinth vasculature morphology
Gcm1	MP:0008803	abnormal placental labyrinth vasculature morphology
Gjb2	MP:0008803	abnormal placental labyrinth vasculature morphology
Krt19	MP:0008803	abnormal placental labyrinth vasculature morphology
Krt4	MP:0008803	abnormal placental labyrinth vasculature morphology
Krt8	MP:0008803	abnormal placental labyrinth vasculature morphology
Mmp15	MP:0008803	abnormal placental labyrinth vasculature morphology
Pdgfrb	MP:0008803	abnormal placental labyrinth vasculature morphology
Pparg	MP:0008803	abnormal placental labyrinth vasculature morphology
Plac1	MP:0008957	abnormal placenta junctional zone morphology
Ascl2	MP:0008959	abnormal spongiotrophoblast cell morphology
Hand1	MP:0008959	abnormal spongiotrophoblast cell morphology
Krt19	MP:0008959	abnormal spongiotrophoblast cell morphology
Krt4	MP:0008959	abnormal spongiotrophoblast cell morphology
Krt8	MP:0008959	abnormal spongiotrophoblast cell morphology
Krt19	MP:0009397	increased trophoblast giant cell number
Krt4	MP:0009397	increased trophoblast giant cell number
Krt8	MP:0009397	increased trophoblast giant cell number
Plac1	MP:0009397	increased trophoblast giant cell number
Vps53	MP:0009397	increased trophoblast giant cell number
Dab2	MP:0009593	absent chorion
Elf5	MP:0009593	absent chorion
Pcsk6	MP:0009593	absent chorion
Snai1	MP:0009593	absent chorion
Tbx4	MP:0009656	delayed chorioallantoic fusion
Cdx2	MP:0009657	failure of chorioallantoic fusion
Cyr61	MP:0009657	failure of chorioallantoic fusion
Foxf1	MP:0009657	failure of chorioallantoic fusion
Foxq1	MP:0009657	failure of chorioallantoic fusion
H19	MP:0009657	failure of chorioallantoic fusion
Hist1h1c	MP:0009657	failure of chorioallantoic fusion
Pdgfra	MP:0009657	failure of chorioallantoic fusion
Pdgfrb	MP:0009657	failure of chorioallantoic fusion
Tbx4	MP:0009657	failure of chorioallantoic fusion
Adm	MP:0009658	increased placenta apoptosis
Mbd5	MP:0009658	increased placenta apoptosis
Eomes	MP:0009850	embryonic lethality between implantation and placentation
Pcsk6	MP:0010736	abnormal extraembryonic ectoderm morphology
Dab2	MP:0011095	complete embryonic lethality between implantation and placentation
Eomes	MP:0011095	complete embryonic lethality between implantation and placentation
Pcsk6	MP:0011095	complete embryonic lethality between implantation and placentation
T	MP:0011095	complete embryonic lethality between implantation and placentation
Efnb2	MP:0011105	partial embryonic lethality between implantation and placentation
Akt1	MP:0011521	decreased placental labyrinth size
Arap3	MP:0011521	decreased placental labyrinth size
Cited1	MP:0011521	decreased placental labyrinth size
Gjb2	MP:0011521	decreased placental labyrinth size
Itgav	MP:0011521	decreased placental labyrinth size
Gcm1	MP:0011524	thick placenta labyrinth
Adm	MP:0011525	abnormal placenta intervillous maternal lacunae morphology
Adm	MP:0011526	abnormal placenta fetal blood space morphology
Gcm1	MP:0011526	abnormal placenta fetal blood space morphology
Cited1	MP:0011527	disorganized placental labyrinth
Gcm1	MP:0011529	increased placenta intervillous maternal lacunae size
Gcm1	MP:0011531	abnormal syncytiotrophoblast morphology
Lamb1	MP:0012057	abnormal mural trophectoderm morphology
Cited1	MP:0012098	increased spongiotrophoblast size
Igf2	MP:0012098	increased spongiotrophoblast size
Nrk	MP:0012098	increased spongiotrophoblast size
Phlda2	MP:0012098	increased spongiotrophoblast size
Plac1	MP:0012098	increased spongiotrophoblast size
Akt1	MP:0012099	decreased spongiotrophoblast size
Egfr	MP:0012099	decreased spongiotrophoblast size
Ascl2	MP:0012100	absent spongiotrophoblast
Eomes	MP:0012102	absent trophectoderm
Tead4	MP:0012102	absent trophectoderm
Phlda2	MP:0012108	increased trophoblast glycogen cell number
Akt1	MP:0012109	decreased trophoblast glycogen cell number
Smarcb1	MP:0012118	absent trophectoderm cell proliferation
Cdx2	MP:0012119	increased trophectoderm apoptosis
Smarcb1	MP:0012119	increased trophectoderm apoptosis
Pparg	MP:0012126	abnormal placenta hemotrichorial membrane morphology
Cdx2	MP:0012127	absent placenta hemotrichorial membrane
Eomes	MP:0012135	embryonic-extraembryonic boundary constriction
Foxa2	MP:0012135	embryonic-extraembryonic boundary constriction
Tex19.1	MP:0013248	placenta junctional zone necrosis
